# Supplementary material for: The microwave bacteriome: biodiversity of domestic and laboratory microwave ovens
Source: Front Microbiol. 2024 Aug 8;15:1395751. doi: 10.3389/fmicb.2024.1395751 (PMC11338789; doi:10.3389/fmicb.2024.1395751)
Supplement: Supplementary file 1 [file Data_Sheet_1.zip]

Archive with 3 entries (3 files):
- Supplementary file S1.xlsx
- Supplementary file S2.xlsx
- Supplementary Material.docx
