# Supplementary material for: The microwave bacteriome: biodiversity of domestic and laboratory microwave ovens
Source: Front Microbiol. 2024 Aug 8;15:1395751. doi: 10.3389/fmicb.2024.1395751 (PMC11338789; doi:10.3389/fmicb.2024.1395751)
Supplement: Supplementary file 1 [file Data_Sheet_1.zip › Supplementary file S1.xlsx]

## Sheet: Phylum
Rank1	Rank2	M1	M2	M3	M4	M5	M6	M7	M8	M9	M10	M11	M12	M13	M14	M15	M16	M17	M18	M19	M20	M21	M22	M23	M24	M25	M26	M27	M31	M32	M34
k__Bacteria	p__Proteobacteria	85.8224	53.6353	63.8153	71.647	62.2663	28.7859	52.2649	79.5771	68.4764	61.7742	95.3923	98.0953	67.8353	98.6392	95.7188	42.224	44.9372	87.371	73.1892	92.6809	87.1916	84.4318	82.8973	58.4495	72.2295	15.995	77.8222	74.394	53.6171	69.9577
k__Bacteria	p__Cyanobacteria	4.71356	11.7349	8.26502	10.3647	2.84942	51.6652	23.1642	8.87895	8.72888	1.94835	0.101934	0.0658105	2.76275	0.0399361	0.0845666	0	5.39281	0.214304	0.163895	0.0108431	0.764336	0.507479	1.85065	10.6106	0.875616	5.49414	0.333894	2.57312	7.67418	6.27874
k__Bacteria	p__Firmicutes	5.29416	23.2032	15.1749	8.85843	22.8758	9.9576	12.04	4.11684	15.8728	14.7717	1.97913	0.976816	21.6686	0.141995	1.30021	32.6881	36.3907	2.37395	0.8328	0.639745	4.0013	3.91126	7.24011	11.9586	3.97908	74.5537	12.4517	2.93939	31.852	13.8157
k__Bacteria	p__Bacteroidetes	1.28033	2.89988	1.87699	3.33226	2.31709	2.34507	3.65924	1.27764	0.81866	3.26024	0.0366506	0.18803	2.93333	1.133	2.50352	2.86902	4.51055	8.59041	23.1732	4.78182	6.41851	8.59208	4.16924	12.0832	6.92731	3.58557	8.10203	18.7462	2.11666	1.92475
k__Bacteria	p__Actinobacteria	2.5808	7.25178	8.88321	4.21994	8.68031	5.17986	6.92244	4.48894	5.3328	17.4304	2.46246	0.609217	3.82157	0.0458526	0.377026	21.7495	8.32219	0.995099	1.40443	1.83559	1.53823	2.29701	3.75004	6.31018	15.9572	0.341749	1.22882	1.25527	4.1061	7.33635
k__Bacteria	NA	0.0234923	0.110412	0.732428	0.00689909	0.0784055	0.189119	0.288779	0.311882	0.276376	0	0	0.0507681	0.394118	0	0.00528541	0.458078	0.0474567	0	0	0.0247843	0.0171976	0.0133547	0	0.278007	0	0.0224098	0	0.00920285	0.0688174	0.0425472
k__Bacteria	p__WPS-2	0.0184582	0.00833299	0	0	0.107292	0	0.0556931	0.02366	0.0732815	0	0	0	0.162745	0	0	0	0.0366711	0.274109	0.722204	0.0263333	0.0133759	0.0651042	0	0.0217193	0	0	0	0.00736228	0.0145976	0
k__Bacteria	p__Deinococcus-Thermus	0.00503406	0.181242	0.0627156	0.246068	0.307432	1.22429	0.119637	0.279618	0.00837503	0.328488	0	0.00846135	0.0392157	0	0.0105708	0	0.0388282	0	0	0	0.0515927	0.0350561	0.0064992	0.0376468	0	0	0	0.00920285	0.243989	0
k__Bacteria	p__Verrucomicrobia	0.100681	0.220824	0.723469	0.328857	0.132051	0.119443	0	0.428031	0	0	0	0.00282045	0.0352941	0	0	0.00425459	0.0323569	0.172772	0.377092	0	0	0.1252	0.0454944	0.0361988	0.0245118	0	0	0.00920285	0.0354514	0
k__Bacteria	p__Gemmatimonadetes	0	0.229157	0	0	0	0.0776382	0.117574	0.122602	0.0188438	0.307958	0	0	0.0352941	0	0	0	0	0	0	0	0	0	0	0	0	0	0.00681416	0	0.0104269	0
k__Bacteria	p__Planctomycetes	0.0620868	0	0.297899	0.206973	0	0.103518	0.22071	0.0301127	0	0	0	0	0.139216	0	0	0	0.017257	0	0	0	0	0	0	0	0.00272353	0	0	0	0.0396221	0
k__Bacteria	p__Acidobacteria	0	0.15416	0	0.252967	0	0.0238887	0.453795	0.172073	0.221938	0.131395	0	0	0.0803922	0	0	0	0.017257	0	0	0	0	0	0	0	0	0	0.0340708	0.0184057	0.0855004	0.249205
k__Archaea	p__Euryarchaeota	0	0.0312487	0	0.0735903	0.0660257	0	0	0	0.0293126	0	0	0	0	0	0	0	0.0366711	0	0	0	0	0	0	0	0	0	0	0	0	0.0324169
k__Bacteria	p__Chlamydiae-Firmicutes	0	0	0	0	0.222837	0	0	0	0	0	0	0	0	0	0	0	0	0	0	0	0	0	0	0	0	0	0	0	0	0
k__Bacteria	p__Unknown	0	0	0	0	0	0.0537495	0.0721947	0.135507	0	0.0472202	0	0	0.0294118	0	0	0	0.0992277	0.00830634	0.137245	0	0	0.010016	0.0146232	0.0159275	0.0040853	0	0.0204425	0	0.0479636	0.0952246
k__Bacteria	p__Chloroflexi	0.00671209	0.233324	0.127671	0.441542	0.0144431	0.214998	0.317657	0.0172073	0.0544377	0	0	0.00282045	0	0	0	0.00709099	0.0388282	0	0	0	0.00382168	0.00834669	0	0.0695018	0	0	0	0.0110434	0.0875858	0
k__Bacteria	p__Candidatus_Melainabacteria	0.0620868	0.0124995	0	0	0	0	0.103135	0.124753	0.0335001	0	0	0	0.0627451	0	0	0	0.0452996	0	0	0	0	0	0	0	0	0.00746993	0	0	0	0
k__Bacteria	p__Fusobacteria	0	0.0666639	0	0	0.0165064	0	0.0886964	0	0.0125626	0	0.0274879	0	0	0	0	0	0	0	0	0	0	0	0.0259968	0.0709497	0	0	0	0.012884	0	0.135746
k__Bacteria	p__Candidatus_Gracilibacteria	0	0	0	0	0	0	0.111386	0	0	0	0	0	0	0	0	0	0	0	0	0	0	0	0	0.0376468	0	0	0	0	0	0
k__Bacteria	p__Armatimonadetes	0	0	0.0403172	0	0	0	0	0.0150564	0	0	0	0	0	0	0	0	0.0366711	0	0	0	0	0.00333868	0	0.0115836	0	0	0	0	0	0.0992767
k__Bacteria	p__Spirochaetes	0	0	0	0	0.0660257	0	0	0	0.0209376	0	0	0	0	0	0	0	0	0	0	0	0	0	0	0	0	0	0	0	0	0
k__Bacteria	p__Abditibacteriota	0	0	0	0.0206973	0	0.0597217	0	0	0	0	0	0	0	0	0	0	0	0	0	0	0	0	0	0.00868772	0	0	0	0	0	0
k__Bacteria	p__Tenericutes	0.0302044	0	0	0	0	0	0	0	0	0	0	0	0	0	0	0	0	0	0	0	0	0	0	0	0	0	0	0	0	0
k__Bacteria	p__Aquificae	0	0.0270822	0	0	0	0	0	0	0	0	0	0	0	0	0	0	0	0	0	0	0	0	0	0	0	0	0	0	0	0
k__Bacteria	p__Rhodothermaeota	0	0	0	0	0	0	0	0	0.0209376	0	0	0	0	0	0	0	0	0	0	0	0	0	0	0	0	0	0	0	0	0
k__Bacteria	p__Chlamydiae	0	0	0	0	0	0	0	0	0	0	0	0	0	0	0	0	0	0	0	0	0	0	0	0	0	0	0	0.0147246	0	0.0162084
k__Bacteria	p__Nitrospirae	0	0	0	0	0	0	0	0	0	0	0	0	0	0	0	0	0	0	0	0	0	0	0	0	0	0	0	0	0	0.0162084

## Sheet: Genus
Rank1	Rank2	Rank3	Rank4	Rank5	Rank6	Rank7	M1	M2	M3	M4	M5	M6	M7	M8	M9	M10	M11	M12	M13	M14	M15	M16	M17	M18	M19	M20	M21	M22	M23	M24	M25	M26	M27	M31	M32	M34
k__Bacteria	p__Proteobacteria	c__Gammaproteobacteria	o__Moraxellales	f__Moraxellaceae	g__Moraxella	NA	0.3054	0.131245	1.32823	3.58293	1.61969	0.0179165	0.0474422	2.51871	0.125626	1.47409	0	0.580073	0.562745	0.0162703	0.202607	2.31875	0.304155	0.141208	0.425061	0.0743529	34.7448	28.6158	39.1886	0.961441	0.0136177	0.0168074	0.258938	0.301853	0.744479	0.45181
k__Bacteria	p__Proteobacteria	c__Gammaproteobacteria	o__Enterobacterales	f__Erwiniaceae	NA	NA	0	0	0	0	0	0	0	0	0	0.334647	0	0	1.03725	92.4299	0.0581395	0.0950193	0.0452996	0.0448542	0.968713	0.0232353	0.326754	0.0400641	0.0633672	0.140451	0.192009	0	0	0.41965	0.285696	0
k__Bacteria	p__Proteobacteria	c__Alphaproteobacteria	o__Sphingomonadales	f__Sphingomonadaceae	g__Sphingobium	NA	1.91462	5.81434	6.67473	8.3341	8.6473	2.72729	6.66254	8.61654	5.52962	3.22945	0.493638	0.0836734	6.58039	0.051769	1.02889	0.300658	4.33366	2.89891	12.4467	0.0216863	4.49239	7.14476	5.61369	2.18062	1.76894	0.776873	1.93295	0.979183	3.7078	8.33722
k__Bacteria	p__Proteobacteria	c__Gammaproteobacteria	o__Moraxellales	f__Moraxellaceae	g__Acinetobacter	NA	4.37125	11.8703	15.8402	18.7333	15.5986	4.97084	13.9521	28.9835	11.4298	9.0868	71.4389	2.96053	20.1392	1.13152	2.76956	14.1621	9.06855	19.6511	6.01082	40.6323	21.3575	25.0434	18.3326	6.54185	5.69627	11.8137	65.7112	48.0278	15.3484	13.8521
k__Bacteria	p__Cyanobacteria	c__Unknown	NA	NA	NA	NA	4.61959	8.55798	1.61717	8.47438	2.10869	48.717	22.7434	7.65078	7.03712	0.829433	0.0595572	0.0103417	0.701961	0	0	0	0.522024	0.0614669	0.00799488	0	0.208282	0.141894	0.0844897	0.338821	0.0449383	2.7396	0.143097	0.944212	5.22387	2.96209
k__Bacteria	p__Proteobacteria	c__Gammaproteobacteria	o__Pseudomonadales	f__Pseudomonadaceae	g__Pseudomonas	NA	1.78038	6.49765	8.5898	3.60822	9.47262	1.00731	5.24959	3.57696	27.757	8.38877	16.3851	55.7171	5.37647	4.40628	34.8538	17.095	6.54256	2.24936	6.38258	16.2786	8.39432	4.64577	2.97501	14.4158	14.5764	0.56398	1.66038	9.09978	9.51557	17.3147
k__Bacteria	p__Proteobacteria	c__Betaproteobacteria	o__Burkholderiales	f__Comamonadaceae	g__Delftia	NA	2.40796	5.20187	7.28621	10.7327	10.5063	3.51363	8.49835	10.7997	7.43703	4.46333	0.13973	0.101536	7.04902	0	0.229035	0.130474	5.17063	0.627959	0.141243	0	1.61848	1.93643	3.21061	2.16179	0.134815	0.746993	1.98519	1.3657	5.29268	8.27238
k__Bacteria	p__Firmicutes	c__Bacilli	o__Bacillales	f__Bacillaceae	g__Bacillus	NA	0.0956472	0.299988	0.29118	0.110385	0.138241	0.0816197	0	0.122602	0.737003	0.106759	0.505091	0	0.472549	0.0207076	0	26.0367	0.435739	0	0.0652915	0.594823	2.07517	0.676082	0.238846	0.527055	0.0313206	73.6498	6.00781	0.380998	1.34298	2.19827
k__Bacteria	p__Bacteroidetes	c__Flavobacteriia	o__Flavobacteriales	f__Weeksellaceae	g__Epilithonimonas	NA	0.191294	0.139578	0.206065	0	0	0	0.111386	0.0903381	0	0.186828	0.0160346	0.00846135	0.145098	0.911135	0.491543	0.404187	2.18517	1.64798	5.69902	2.37	4.84016	5.92782	3.19111	0.0506784	2.65953	0.0224098	0.256667	18.575	0.769503	0.194501
k__Bacteria	p__Firmicutes	c__Bacilli	o__Bacillales	f__Bacillaceae	NA	NA	0.535289	3.96233	5.82807	2.22151	13.5043	0.623096	1.17368	1.05825	7.52916	2.31789	0.0675745	0	1.57843	0.0414152	0.162086	0.0496369	2.43324	0	0.0559642	0	0.107007	0.455729	0.563806	0.709497	0.132091	0.0634944	0.0908554	1.43196	1.48062	1.10825
k__Bacteria	p__Proteobacteria	c__Alphaproteobacteria	o__Hyphomicrobiales	f__Devosiaceae-Hyphomicrobiaceae	g__Maritalea-Robiginosimarina	NA	21.7774	1.41452	4.29154	3.40815	2.00759	0	0	0	0	0	0	0.0197432	1.05294	0.0103538	0.0422833	0	0	0	0	0	0	0	0	0	0	0	0	0	0	0
k__Bacteria	p__Actinobacteria	c__Actinomycetia	o__Propionibacteriales	f__Propionibacteriaceae	g__Cutibacterium	NA	0.979964	1.36036	2.76845	0.420844	4.2112	0.603189	1.27269	0.369956	0.734909	7.96584	0.0274879	0.0197432	1.07843	0.00591646	0.125088	0.0170184	1.33957	0.219287	0.743524	0	0.324843	0.843015	0.45007	0.476377	0.0163412	0.0989766	0.197611	0.248477	0.285696	1.22982
k__Bacteria	p__Proteobacteria	c__Gammaproteobacteria	o__Enterobacterales	f__Enterobacteriaceae	g__Klebsiella	NA	0.0637648	0.0187492	0.271021	0	0	0	0	0.0623763	0	0.0656976	0.0515399	28.9726	0.490196	0	0.0475687	0.170184	0.39044	0.0365479	0.0146573	0.0681568	0	0.181958	0.513437	0.280903	7.31541	0.0261448	0.0681416	0.802488	0.731967	0.0931985
k__Bacteria	p__Proteobacteria	c__Gammaproteobacteria	o__Xanthomonadales	f__Xanthomonadaceae	g__Stenotrophomonas	NA	25.9103	0	0.170228	0	0.165064	0.0875918	0.0474422	1.94657	0.462721	0.205305	0.100789	0.0056409	0.856863	0.0458526	0.132135	0.133311	0.899521	0.0215965	3.7536	0.278823	3.9306	1.17855	0.0714912	1.13664	0.241033	0.513558	1.6354	0.296332	0.133464	0.0243127
k__Bacteria	p__Proteobacteria	c__Gammaproteobacteria	o__Alteromonadales	f__Shewanellaceae	g__Shewanella	NA	0	0	0	0	0	0	0	0	0	0	0	0	0.0215686	0.0118329	22.6938	0.399932	0.14237	0	0.0119923	15.7365	0	0.0550881	0.12186	5.52973	3.11572	0	0.0794985	0	0.27527	0
k__Bacteria	p__Bacteroidetes	c__Flavobacteriia	o__Flavobacteriales	f__Weeksellaceae	g__Empedobacter	NA	0	0	0	0	0	0	0	0	0	0.223783	0.00572666	0.0056409	1.81961	0.207076	1.98027	1.4338	0.204927	6.45402	2.9701	0	0.882808	2.06497	0.565431	0.364884	3.23283	3.52954	7.61823	0.0184057	0.283611	0.151954
k__Bacteria	p__Proteobacteria	c__Betaproteobacteria	o__Burkholderiales	f__Comamonadaceae	g__Hydrogenophaga	NA	0.484948	2.15199	1.97106	2.67225	1.99109	0.891844	2.18234	2.70154	1.78179	0.927979	0.0286333	0.0253841	2.27647	0	0.0651868	0.028364	0.772251	0.161143	0.0479693	0	0.326754	0.519164	0.671043	0.441626	0.0108941	0.179278	0.470177	0.366273	1.12402	2.31983
k__Bacteria	p__Proteobacteria	c__Gammaproteobacteria	o__Aeromonadales	f__Aeromonadaceae	g__Aeromonas	NA	0.0553747	0.0854131	0	0	0.0392027	0.0278701	0	0	0.0397814	0.192987	0.241665	0.037606	0.0254902	0.0177494	20.4598	0.382914	0.957763	4.0618	0.507675	9.99272	0.120383	0.181958	0.180353	0.569046	0.390827	0.239038	0.794985	0.0533765	0.339916	0.170189
k__Bacteria	p__Actinobacteria	c__Actinomycetia	o__Micrococcales	f__Micrococcaceae	g__Kocuria	NA	0.493338	0.958293	0.969852	0.218471	0.953246	0.167221	0.247525	0.823798	1.39444	1.11481	0.205014	0.0827332	0.272549	0.0399361	0.0880902	17.4722	1.28133	0.184401	0.0386419	0.263333	0.143313	0.287126	0.230722	1.05411	0.819784	0	0.109026	0.0460142	0.287782	0.709119
k__Bacteria	p__Proteobacteria	c__Alphaproteobacteria	o__Rhodobacterales	NA	NA	NA	19.9936	0	0	0	0	0	0	0	0	0	0	0	0	0	0	0	0	0.0265803	0	0	0	0	0	0	0	0	0	0	0	0
k__Bacteria	p__Actinobacteria	c__Actinomycetia	o__Micrococcales	f__Micrococcaceae	g__Rothia	NA	0	0	0	0.174777	0.183634	0.0238887	0.115512	0	0.169594	0	0	0	0	0	0	0	0.0905992	0	0	0	0	0	0.0373704	0.141899	14.9835	0	0	0	0.50049	0.156006
k__Bacteria	p__Firmicutes	c__Bacilli	o__Lactobacillales	f__Streptococcaceae	g__Streptococcus	NA	0.238279	1.36036	0.918335	0.625517	0.711839	0.260785	2.11221	0.0193582	0.372689	2.0551	0.10308	0.0094015	1.97843	0.0443734	0.0317125	0.0482187	9.04267	0.0897084	0.131916	0	0.183441	0.273771	0.56868	1.15691	0.332271	0.188616	0.402035	0.0754634	8.41657	1.15485
k__Bacteria	p__Proteobacteria	c__Alphaproteobacteria	o__Caulobacterales	f__Caulobacteraceae	g__Brevundimonas	NA	0.0553747	0.168743	0.362854	0.128783	0	0.0298608	0.0577558	0.105394	0.0209376	0.0082122	0.249682	0.0329053	0.929412	0.0295823	0.0669486	0.0198548	0.407697	0.186062	13.1516	0.0294314	0.084077	0.938168	0.131609	0.628412	0.144347	0	0.158997	0.0110434	0.0479636	0.0445732
k__Bacteria	p__Proteobacteria	c__Oligoflexia	o__Bacteriovoracales	f__Bacteriovoracaceae	g__Peredibacter	NA	0.00839011	0	0	0	0	0.0199072	0	0	0	0	0	0.0056409	0.0529412	0	0	0	0.15747	15.91	1.08464	0	0	0	0.0048744	0	0	0	0	0	0	0.0607817
k__Bacteria	p__Proteobacteria	c__Alphaproteobacteria	o__Hyphomicrobiales	f__Rhizobiaceae	g__Rhizobium	NA	0.0201363	0.133328	0	0.142581	0.0268229	0.071666	0.049505	0.264562	0.213563	0.178615	0.919701	0.0056409	1.25686	0.025145	0.831572	0.232585	0.312783	2.55005	3.53241	0.136314	1.16943	2.92802	1.37133	0.189682	0.256012	0.0298797	0.0840412	3.18971	0.558881	0.0243127
k__Bacteria	p__Firmicutes	c__Bacilli	o__Bacillales	f__Staphylococcaceae	g__Staphylococcus	NA	2.06732	2.69572	2.79308	0.919879	4.38452	0.304581	2.74134	0.247354	2.99617	3.59079	0.13973	0.265122	14.0255	0	0.496829	5.48701	14.6835	0.569815	0.395747	0.0340784	0.81975	0.934829	1.11786	1.17139	1.95686	0.224098	0.747286	0.390201	1.1699	3.05732
k__Bacteria	p__Proteobacteria	c__Gammaproteobacteria	o__Chromatiales	f__Chromatiaceae	g__Pararheinheimera	NA	0	0	0	0	0.266166	0	0	0	0	0	0	0.0159826	0.678431	0	0.00704722	0.0907647	0.448682	23.7279	1.64295	0	0.036306	0.0584268	0.0292464	1.05556	0.125283	0.00933742	0.0227139	0	0.0750735	0
k__Bacteria	p__Proteobacteria	c__Betaproteobacteria	o__Burkholderiales	f__Burkholderiaceae	g__Ralstonia	NA	0.765178	0.735386	2.92299	2.72744	2.12726	0.525551	1.44596	1.99819	1.37769	0.893077	0.0148893	0.0159826	0.903922	0	0.0246653	0	0	0	0	0	0	0	0	0	0	0.0130724	0	0	0	0
k__Bacteria	p__Proteobacteria	c__Gammaproteobacteria	o__Enterobacterales	f__Enterobacteriaceae	NA	NA	0.077189	0.48123	0.0985531	0.292061	0.647877	0.0537495	0.709571	0.613009	1.9451	7.1364	1.44083	0	1.28431	0	5.40169	1.09769	1.53587	0.383753	0.620936	0.0960392	0.800642	1.91473	0.337959	6.74167	27.6289	0.0859042	0.581475	2.02095	2.64843	0.852969
k__Bacteria	p__Actinobacteria	c__Actinomycetia	o__Micrococcales	f__Micrococcaceae	g__Micrococcus	NA	0.303722	0.368735	1.14904	0.549627	1.38654	0.0517588	0.946782	0.490407	0.894035	0.917714	1.89323	0.0282045	0.241176	0	0	0.238257	0.70538	0.0382092	0.0399744	0.673823	0.0974529	0.10016	0.329835	0.194026	0.0217883	0	0.0817699	0.0625794	0.164745	0.611869
k__Bacteria	p__Proteobacteria	c__Betaproteobacteria	o__Burkholderiales	f__Comamonadaceae	g__Comamonas	NA	0	0.439565	0.0582359	0	0.321875	0.0557403	0	0.172073	0.0837503	1.1107	0	0.031025	0.278431	0.0221867	0.225511	0.341786	1.17779	4.81601	0.824805	0	0.827394	0.602631	0.911513	0.884699	0.448021	0.136326	0.247581	0.29081	0.337831	2.65818
k__Bacteria	p__Cyanobacteria	c__Unknown	o__Nostocales	NA	NA	NA	0	0.660389	3.58823	1.34302	0.703586	2.69942	0.142327	0.746365	1.69176	0.513263	0.0355053	0.0554689	1.49412	0.0399361	0.0845666	0	4.73273	0.132901	0.147905	0.0108431	0.521659	0.355569	1.73366	10.2197	0.830678	2.75454	0.168082	1.59025	2.18756	3.266
k__Bacteria	p__Proteobacteria	c__Gammaproteobacteria	o__Enterobacterales	f__Erwiniaceae	g__Pantoea	NA	0	0.0229157	0	0.147181	0.175381	0.0278701	0	0.0903381	0.203095	0	0.0561212	5.24698	0.941176	0.0162703	0	0	0.0258855	0.0299028	0.887432	6.12017	0.0515927	0.0918136	0	0.973025	0.22333	0.0298797	0	0.649721	0.346172	2.34009
k__Bacteria	p__Actinobacteria	c__Actinomycetia	o__Corynebacteriales	f__Lawsonellaceae	g__Lawsonella	NA	0.0486626	0.170826	0.515164	0.15178	0.257913	0.103518	0.414604	0.0731309	0.0649065	1.8149	0.00343599	0	0.154902	0	0.0440451	0	1.05052	0.147853	0	0	0.202549	0.358908	0.700289	2.33265	0.058556	0.138194	0.254395	0.460142	0.337831	0.73951
k__Bacteria	p__Proteobacteria	c__Alphaproteobacteria	o__Rhodospirillales	f__Acetobacteraceae	g__Roseomonas	NA	0.0402725	0.537478	0.575639	0.110385	0.86865	0.887863	0	0.501161	2.58789	0.14782	0.0939171	0.0169227	0.209804	0.0118329	0.0246653	0.0538915	0.312783	0	0.395747	0.0123921	0.101275	0.247062	0.363955	2.08505	0.0885149	0.0130724	0	0.0239274	0.0729881	0
k__Bacteria	p__Bacteroidetes	c__Flavobacteriia	o__Flavobacteriales	f__Weeksellaceae	g__Chryseobacterium	NA	0.129208	0.162493	0.369574	0.367951	0.0165064	0.127406	0	0.0365654	0	0.0882812	0	0.154185	0.0764706	0.0147911	0.0105708	0.411278	0.0841279	0	6.52782	0.0588627	0.240766	0.0534188	0.024372	1.61447	0.0258736	0	0.0249852	0.0202463	0.0521344	0.0810422
k__Bacteria	p__Proteobacteria	c__Alphaproteobacteria	o__Rhodobacterales	f__Rhodobacteraceae	g__Paracoccus	NA	0.182904	4.46648	1.64852	4.59019	1.07911	0.254813	1.09323	1.03674	0.632315	5.91279	2.80492	0.292387	0.77451	0.0118329	0.0775194	0.246767	0.763622	0.171111	1.87347	0.0960392	3.20066	1.13181	1.12436	0.440178	0.0640031	0.0317472	0.356607	0.587142	0.955102	0.944142
k__Bacteria	p__Firmicutes	c__Bacilli	o__Lactobacillales	f__Streptococcaceae	g__Lactococcus	NA	0	0	0	0	0.0536459	0	0	0.0193582	0	0	0	0.00658105	0.937255	0	0.0229035	0.0170184	1.67393	0	0.0133248	0	0.0210192	0.0300481	0.671043	1.16995	0.167497	0.0224098	2.17372	0.0110434	0.271099	1.09204
k__Bacteria	p__Proteobacteria	c__Betaproteobacteria	o__Burkholderiales	f__Comamonadaceae	g__Diaphorobacter	NA	0.0402725	0.672889	0.295659	0.142581	0.0825321	0	0.0536304	0	0.11725	0.433194	0	0	0.219608	0	0	0	0.371025	0	0	0	0.194906	0.222022	0.323335	0.31131	0	0.057892	0.0817699	0.0681011	0.225221	1.68163
k__Bacteria	p__Proteobacteria	c__Gammaproteobacteria	o__Enterobacterales	f__Enterobacteriaceae	g__Enterobacter	NA	0	0	0	0	0	0	0	0	0.113063	0	0.0813185	0	0.168627	0	0	0.957284	0.437896	0.074757	0.00932736	0	0.0152867	0.155248	0.0536184	0.209953	3.49293	0.0485546	0.109026	3.72899	0.448356	0
k__Bacteria	p__Proteobacteria	c__Alphaproteobacteria	o__Sphingomonadales	f__Sphingomonadaceae	g__Novosphingobium	NA	0	0.0583309	0.580119	0.551927	0	0.129397	0.0866337	0.0580745	0.069094	0.254578	0.00687199	0.263242	0.298039	0.0828304	4.83968	2.07057	0.222184	0	0.295811	1.28414	0.0286626	1.07338	0.198226	0.437282	0.0871531	0	0	0.156448	1.612	0.0567295
k__Bacteria	p__Proteobacteria	c__Betaproteobacteria	o__Neisseriales	f__Neisseriaceae	NA	NA	0	0	0.154549	0.186275	0.707713	0.0258794	0.0825083	0	0.186345	0.572801	0	0	0.188235	0	0.00528541	0	3.69084	0.373785	0.122588	0	0.0458602	0.133547	0.188477	0.411219	0.0789825	0.0448196	0.0863126	0.0717822	0.0875858	0.0506514
k__Bacteria	p__Proteobacteria	c__Gammaproteobacteria	o__Moraxellales	f__Moraxellaceae	g__Psychrobacter	NA	0	0.0124995	0	0	0	0	0.142327	0.352749	0	7.57781	0	0.0169227	0.0588235	0	0.155039	0.0723281	0	0	0	0	0.0152867	0	0	0.312758	0.0926002	0	0	0.520881	0.120952	0.0668598
k__Bacteria	p__Actinobacteria	c__Actinomycetia	o__Corynebacteriales	f__Corynebacteriaceae	g__Corynebacterium	NA	0.16948	0.687471	0.900417	0.409346	0.66232	0.145323	1.27475	0.232298	0.234501	3.77556	0.0435226	0.309309	0.984314	0	0.0546159	0.347459	1.76453	0.106321	0.390417	0.244745	0.240766	0.258747	0.505313	0.444522	0.0463001	0.0504221	0.115841	0.119637	0.281526	1.09002
k__Bacteria	p__Proteobacteria	c__Alphaproteobacteria	o__Hyphomicrobiales	f__Rhizobiaceae	g__Agrobacterium	NA	0.166124	0.354152	0.347176	0.869285	0.42504	0.115462	0.967409	0.574292	0.389439	0.271003	0	0	0.911765	0.0281032	0.0440451	0.353131	0.325726	1.25758	1.02201	0.111529	0.20446	0.459068	0.227472	0.503888	0.551516	0.0448196	0.243038	0.0644199	0.36077	0.378872
k__Bacteria	p__Proteobacteria	c__Alphaproteobacteria	o__Hyphomicrobiales	f__Nitrobacteraceae	NA	NA	0.255059	0.241657	0.0559961	0.384049	0.957372	0.242868	1.07261	1.25398	0.469002	0.868441	0	0.0225636	0.582353	0	0	0	0	0	0	0	0	0	0.00974881	0.0159275	0	0	0	0	0.0125123	0.0465993
k__Bacteria	p__Firmicutes	c__Bacilli	o__Lactobacillales	f__Lactobacillaceae	g__Leuconostoc	NA	0	0	0	0	0.0330128	0	0	0.221543	0.0544377	0	0	0	0.0411765	0	0	0	0.146684	0.00664507	0	0	0	0	0.0389952	0.0752936	0.189286	0.0242773	0.667787	0.0294491	9.14854	0.111433
k__Bacteria	p__Bacteroidetes	c__Flavobacteriia	o__Flavobacteriales	f__Flavobacteriaceae	g__Flavobacterium	NA	0.0385945	0.0458314	0.445729	0.239168	0.0350761	0.0915733	0.0453795	0	0.0335001	0.112918	0	0.0103417	0.127451	0	0	0.151747	1.2576	0	4.34788	0	0.108918	0.161926	0.008124	5.48774	0.586922	0	0.0204425	0	0.0855004	0
k__Bacteria	p__Firmicutes	c__Bacilli	o__Lactobacillales	f__Lactobacillaceae	g__Lactobacillus	NA	0.117461	6.91221	0.208305	0	0.373458	0	2.62995	0.286071	0.508783	0.977252	0.00801732	0.580073	0.205882	0	0	0.0326186	1.39782	0.00996761	0.0133248	0	0.0229301	0.0400641	0.0341208	0.0376468	0.147071	0.0112049	0.324808	0.0368114	0.25233	0.249205
k__Bacteria	p__Proteobacteria	c__Betaproteobacteria	o__Burkholderiales	f__Alcaligenaceae	g__Achromobacter	NA	0	0	0.0313578	0	0	0	0.49505	5.13207	0	0	0	0	0.196078	0	0.110994	0.0496369	0	0	0.0532992	0.0123921	0	0.106838	0	0.0564702	0.0272353	0	0	0	0.0187684	0
k__Bacteria	p__Proteobacteria	c__Alphaproteobacteria	o__Rhodobacterales	f__Rhodobacteraceae	g__Sinirhodobacter	NA	0	0	0	0	0	0	0	0	0	0	0	0	0	0	0	0	0	0	2.9168	0.429078	0	0	0	0	0	0	0	0	0	0
k__Bacteria	p__Bacteroidetes	c__Flavobacteriia	o__Flavobacteriales	f__Weeksellaceae	g__Cloacibacterium	NA	0.318824	0.80205	0.085114	0.00459939	1.44018	0.195091	0	0.137658	0.0753753	1.57058	0.00572666	0	0.123529	0	0.0123326	0.00992739	0.170413	0.0315641	0	0	0.0993637	0.0984909	0.242095	0.25484	0.0122559	0.0112049	0.0794985	0.0110434	0.281526	0.318091
k__Bacteria	p__Proteobacteria	c__Alphaproteobacteria	o__Rhodospirillales	f__Azospirillaceae	g__Niveispirillum	NA	0	0	0	0	0	0	0	0	0	0	0	0	4.83529	0	0	0.0609825	0.0560852	0	0	0	0	0	0	0	0	0	0	0	0	0
k__Bacteria	p__Proteobacteria	c__Betaproteobacteria	o__Burkholderiales	f__Comamonadaceae	g__Acidovorax	NA	0.120818	0.449981	1.07736	0.519731	0.947056	0.0676846	0.1217	0.240902	0.563221	0.199146	0	0	0.0901961	0	0	0	0.282583	0	0	0	0	0.10016	0.0698664	0.221537	0	0	0	0.0331303	0.0417075	0.0486253
k__Bacteria	p__Firmicutes	c__Bacilli	o__Lactobacillales	f__Aerococcaceae	g__Aerococcus	NA	0	0	0.14335	0	0	0	0	0.326938	0.374783	0.0102653	1.02164	0.00282045	0.0823529	0	0	0.0241094	0.0819707	1.22602	0	0	0	0	0	0.0159275	0.0272353	0.0261448	0.0454277	0.0276085	0.133464	0
k__Bacteria	p__Proteobacteria	c__Alphaproteobacteria	o__Hyphomicrobiales	f__Brucellaceae	g__Brucella	NA	3.53223	0	0.0783945	0	0	0	0	0	0.0502502	0.0554324	0	0	0	0	0.0281889	0.021273	0	0.182739	1.18324	0	0.0248409	0.0417334	0	0.0260632	0.0354059	0	0	0	0.133464	0
k__Bacteria	p__Firmicutes	c__Bacilli	o__Lactobacillales	f__Lactobacillaceae	g__Weissella	NA	0	0	0.396452	0	0	0	0	0	0	0	0	0	0	0	0.0264271	0.0170184	0.11217	0	0	0	0	0.575921	2.44695	0.0434386	0.187924	0	0.143097	0	0.125123	0.194501
k__Bacteria	p__Proteobacteria	c__Gammaproteobacteria	o__Enterobacterales	f__Yersiniaceae	g__Serratia	NA	0	0	0	0	0	0	0	0	0	0	0.0148893	0	0	0	0	0	0.0841279	0	0.0453043	0	0	0.0183627	0	0	0	0.0448196	0	0	0.171001	3.92447
k__Bacteria	p__Proteobacteria	c__Alphaproteobacteria	o__Hyphomicrobiales	f__Phyllobacteriaceae	g__Mesorhizobium	NA	0.209753	0.174993	0.409891	0.236869	0.251723	0.161249	0.363036	0.0774327	0.489939	0.599491	0.013744	0	0.947059	0	0.0140944	0	0	0	0	0	0	0	0	0	0	0	0	0	0	0.0668598
k__Bacteria	p__Proteobacteria	c__Gammaproteobacteria	o__Pasteurellales	f__Pasteurellaceae	g__Haemophilus	NA	0.0318824	0.0458314	0.185907	0.186275	0.0350761	0.0139351	0.231023	0	0.0984066	2.98514	0	0	0.0960784	0	0	0	0.0388282	0	0	0	0.0133759	0.135216	0	0	0	0.0168074	0	0	0.0229391	0.166137
k__Bacteria	p__Firmicutes	c__Bacilli	o__Bacillales	f__Bacillaceae	g__Neobacillus	NA	0.0855791	0.929128	0.273261	0.114985	0.579788	0.0119443	0.0536304	0.251656	0.875191	0.330541	0	0	0.0647059	0	0	0	0.226498	0.0182739	0	0	0	0.0851362	0.0438696	0.101357	0	0	0.0181711	0.0239274	0	0.208684
k__Bacteria	p__Firmicutes	c__Bacilli	o__Bacillales	f__Listeriaceae	g__Brochothrix	NA	0	0	0.206065	0	0	0	0	0	0	0	0	0.00846135	0	0	0.153277	0	0.120799	0	0.0119923	0	0.0305734	0.0283787	0.056868	0.0130316	0.356783	0.0149399	0.270295	0.0239274	2.23552	0
k__Bacteria	p__Actinobacteria	c__Actinomycetia	o__Micrococcales	f__Jonesiaceae	g__Jonesia	NA	0	0	0.132151	0.0137982	0	0.0199072	0	0	0.0209376	0.102653	0	0.00470075	0.105882	0	0	0	0.297683	0.0265803	0	0	0.156689	0.128539	0.268092	0.186786	0	0.0149399	0.0476991	0.0570577	0.083415	0.680755
k__Bacteria	p__Bacteroidetes	c__Sphingobacteriia	o__Sphingobacteriales	f__Sphingobacteriaceae	g__Pedobacter	NA	0	0	0.105273	0	0	0.057731	0.0577558	0	0	0.0656976	0	0.00470075	0.0588235	0	0	0.104947	0.0194141	0.00664507	2.37315	0	0	0.0383948	0	0.0173754	0.0108941	0	0	0	0.0250245	0
k__Bacteria	p__Firmicutes	c__Clostridia	o__Eubacteriales	f__Clostridiaceae	g__Clostridium	NA	0	0.141661	0	0	0	0.177174	0	0.0365654	0	0	0	0.018803	0	0	0.0140944	0	0.0323569	0	0	0	0.011465	0	0	2.58315	0	0	0	0	0.0750735	0.0992767
k__Bacteria	p__Bacteroidetes	c__Flavobacteriia	o__Flavobacteriales	f__Weeksellaceae	NA	NA	0	0	0	0	0	0	0	0	0	0.0718568	0	0	0	0	0	0	0.166099	0.312318	0	2.33747	0	0	0	0.0188234	0.0081706	0	0	0	0	0.0141824
k__Bacteria	p__Proteobacteria	c__Oligoflexia	o__Bdellovibrionales	f__Bdellovibrionaceae	g__Bdellovibrio	NA	0	0	0	0	0	0	0	0	0	0	0	0	0	0	0	0	0.0474567	0.388737	2.11598	0	0	0.0116854	0	0	0	0	0	0	0	0
k__Bacteria	p__Proteobacteria	c__Gammaproteobacteria	o__Xanthomonadales	f__Xanthomonadaceae	g__Pseudoxanthomonas	NA	0	0	0	0	0.0742789	0.326479	0	0	0	0	0	0.0018803	0	0	0	0.021273	0.0150999	0	0.255836	0.0108431	0.0191084	0.0817975	0.0064992	0.0159275	0	0	0	0.00920285	3.21356	0
k__Bacteria	p__Bacteroidetes	c__Cytophagia	o__Cytophagales	NA	NA	NA	0	0	0	0	0	0	0	0	0	0	0	0	0	0	0	0	0	0	0	0	0	0	0	2.06768	0	0	0	0	0	0
k__Bacteria	p__Proteobacteria	c__Betaproteobacteria	o__Burkholderiales	f__Alcaligenaceae	g__Verticiella	NA	0	0	0	0	0	0	0	0	0	0	0	0	0	0	0	0	0	0	1.58165	0	0	0.0951522	0.0536184	0	0.100771	0	0	0	0	0
k__Bacteria	p__Proteobacteria	c__Betaproteobacteria	o__Burkholderiales	f__Oxalobacteraceae	g__Massilia	NA	0.0184582	0.0937461	0.105273	0.0252967	0.123798	1.27207	0.270215	0.552783	0.0167501	0	0.0297786	3.24916	0.698039	0.245533	0	0	0.0409854	0.0415317	0.101269	0.748176	4.00894	0.0267094	0.00974881	0.188234	0.02315	0.0130724	0.254395	0	0.156403	0
k__Bacteria	p__Firmicutes	c__Tissierellia	o__Tissierellales	f__Peptoniphilaceae	g__Finegoldia	NA	0.0335604	0.504146	0.14111	0	0.121735	0.0617124	0.107261	0	0.11725	0.392133	0.0160346	0.0169227	0.182353	0	0.0229035	0	0.118642	0.0166127	0.00932736	0	0.0382168	0.146902	0.0763656	0.0463345	0	0	0.0454277	0.00920285	0	0.204632
k__Bacteria	p__Firmicutes	c__Bacilli	o__Lactobacillales	f__Lactobacillaceae	g__Limosilactobacillus	NA	0.0218143	0	0	0	0.340445	0	0	0	0	0	0	0	0	0	0	0	0	0	0	0	0	0	0	1.57537	0	0.00746993	0	0	0.0312806	0.036469
k__Bacteria	p__Proteobacteria	c__Alphaproteobacteria	o__Hyphomicrobiales	NA	NA	NA	0	0.127078	0	0.119584	0	0.0477774	0.270215	0.107545	0.0628128	0.205305	0	0	0.00588235	0	0.0933756	0	0.0668709	0.0996761	1.88546	0	0	0	0	0.00723977	0.0081706	0	0	0	0.0458783	0
k__Bacteria	p__Firmicutes	c__Bacilli	o__Bacillales	f__Unknown	g__Exiguobacterium	NA	0	0.0979126	0	0.0551927	0	0.0617124	0.0969472	0.0494709	0.146563	0	0.0183253	0	0.0529412	0.013312	0.0140944	0.622589	0.103542	0	0.0133248	0	0.0229301	0	0	0.282351	0.0136177	0.184881	1.13796	0.0993908	2.76104	0.0790161
k__Bacteria	p__Cyanobacteria	c__Unknown	o__Oscillatoriales	f__Microcoleaceae	g__Planktothrix	NA	0.078867	0	2.93195	0.298961	0	0	0	0.120451	0	0	0	0	0.245098	0	0	0	0	0.0199352	0	0	0	0.010016	0	0	0	0	0	0	0	0
k__Bacteria	p__Actinobacteria	c__Actinomycetia	o__Propionibacteriales	f__Nocardioidaceae	g__Nocardioides	NA	0.0419505	0.0541644	0	0.167878	0.0784055	0.113471	0.0226898	0.182827	0	0	0	0.0131621	0.247059	0	0.0158562	0.0198548	0.377497	0.22261	0	0.0418235	0.0267518	0.0233707	0.2031	0.350405	0.0108941	0.00933742	0.272566	0.0662605	0.381624	0.439654
k__Bacteria	p__Actinobacteria	c__Actinomycetia	o__Micrococcales	f__Dermabacteraceae	g__Brachybacterium	NA	0.0151022	0.168743	0	0	0.125861	0	0.280528	0.0623763	0.108875	0	0.0286333	0.0667507	0	0	0	1.16576	0.120799	0.0299028	0	0.0371764	0	0	0.217723	0.0246152	0	0.0186748	0	0	0.183513	0.0688859
k__Bacteria	p__Firmicutes	c__Bacilli	o__Lactobacillales	f__Lactobacillaceae	g__Companilactobacillus	NA	0	0	0	0	0	0	0	0	0	0	0	0	0	0	0	0	3.17529	0	0	0	0.0095542	0	0	0	0	0	0	0	0	0
k__Bacteria	NA	NA	NA	NA	NA	NA	0.0234923	0.110412	0.732428	0.00689909	0.0784055	0.189119	0.288779	0.311882	0.276376	0	0	0.0507681	0.394118	0	0.00528541	0.458078	0.0474567	0	0	0.0247843	0.0171976	0.0133547	0	0.278007	0	0.0224098	0	0.00920285	0.0688174	0.0425472
k__Bacteria	p__Proteobacteria	c__Alphaproteobacteria	o__Sphingomonadales	f__Erythrobacteraceae	g__Altererythrobacter	NA	0.082223	0.0604141	0.192626	0	0.495193	0.0278701	0.596122	0	0.80191	0.404451	0	0.0075212	0.129412	0	0	0	0.0496139	0	0	0	0	0	0.0357456	0.0217193	0	0	0.0158997	0.0147246	0.0354514	0.127641
k__Bacteria	p__Proteobacteria	c__Gammaproteobacteria	o__Enterobacterales	f__Yersiniaceae	g__Rahnella	NA	0	0	0	0	0	0	0	0	0	0	0	0	0	0	0	0	0.0603995	0	0	0	0.0401276	0.0383948	4.02788	0.0506784	0.0640031	0	0	0	0	0
k__Bacteria	p__Proteobacteria	c__Alphaproteobacteria	NA	NA	NA	NA	0.1527	0.670805	0.551001	0.60482	0.0990385	0.690781	0.577558	0.14196	0.927535	0.0472202	0	0	0.572549	0	0.0140944	0	0.616938	3.16305	0.792826	0	0.101275	0.358908	0.100738	0.518367	1.51156	0.339882	0	0.143564	0.423331	0.615921
k__Bacteria	p__Actinobacteria	c__Actinomycetia	o__Corynebacteriales	f__Gordoniaceae	g__Gordonia	NA	0	0	0	0	0.0165064	0	0	0.129054	0	0	0	0	0.00784314	0	0.0352361	1.2622	0.0107856	0	0	0.219961	0	0	0.0146232	0.0101357	0	0	0	0.0239274	0.656893	0
k__Bacteria	p__Proteobacteria	c__Alphaproteobacteria	o__Caulobacterales	f__Caulobacteraceae	g__Caulobacter	NA	0.0486626	0.254156	0.163508	0.200074	0.0928486	0.0975454	0.412541	0.227996	0.0816566	0.0759629	0	0	0.323529	0	0.00880902	0	0.0905992	0.0299028	0.0706215	0	0.0267518	0.10183	0.0389952	0.0260632	0.0313206	0.0336147	0.0431563	0.0184057	0	0.224892
k__Bacteria	p__Actinobacteria	c__Actinomycetia	o__Actinomycetales	f__Actinomycetaceae	g__Flaviflexus	NA	0	0.149994	0	0	0.0618991	0	0	0	0	0.342859	0	0	0.0254902	0	0	0	0.204927	0	0	0	0.0343951	0.103499	0.173854	0.117284	0	0	0.0454277	0.0312897	0.0354514	0.551087
k__Bacteria	p__Proteobacteria	c__Gammaproteobacteria	o__Pseudomonadales	f__Perlucidibacaceae	g__Perlucidibaca	NA	0	0	0	0	0	0	0	0	0	0	0	0	0	0	0	0.014182	0	1.53667	0	0	0	0.0383948	0	0	0.0326824	0	0	0	0	0
k__Bacteria	p__Actinobacteria	c__Actinomycetia	o__Micrococcales	f__Intrasporangiaceae	NA	NA	0.077189	0.333319	0.194866	0	0.0247596	0	0.150578	0	0.0293126	0.0780159	0	0.0366659	0.0431373	0	0.0140944	0.0184366	0.168256	0	0	0.288117	0.0286626	0	0	0.0246152	0	0	0	0.0294491	0.0729881	0.0162084
k__Bacteria	p__Proteobacteria	c__Alphaproteobacteria	o__Hyphomicrobiales	f__Rhizobiaceae	g__Xaviernesmea	NA	0	0	0	0	0	0	0	0	0	0	0.287478	0	0	0	0	0.0936011	0	0.714345	0	0	0.0267518	0.0984909	0.024372	0.0275111	0	0	0	0.103072	0.22105	0
k__Bacteria	p__Firmicutes	c__Bacilli	o__Bacillales	f__Bacillaceae	g__Anaerobacillus	NA	0.0671209	0.195825	0.835461	0.811793	0.2249	0.157267	0.437294	0.210789	0.213563	0.160138	0	0	0.156863	0	0	0	0.034514	0.0149514	0	0	0.0152867	0.0233707	0.0828648	0.0361988	0	0	0.0204425	0	0.0896711	0.480175
k__Bacteria	p__Proteobacteria	c__Alphaproteobacteria	o__Rhodospirillales	f__Azospirillaceae	g__Skermanella	NA	0	0.0562477	0	0	0	0.60518	1.54909	0.49686	0	0	0	0.0037606	0.17451	0	0	0	0.0086285	0	0	0	0.0152867	0	0	0.0101357	0	0	0	0	0	0.0141824
k__Bacteria	p__Proteobacteria	c__Alphaproteobacteria	o__Rhodospirillales	f__Kiloniellaceae	g__Aestuariispira	NA	0	0	0	0	0	0	0	0	0	0	0	0	0	0	0	0	0	0	1.24587	0	0	0	0	0	0	0	0	0	0	0
k__Bacteria	p__Proteobacteria	c__Alphaproteobacteria	o__Rhodospirillales	f__Acetobacteraceae	NA	NA	0.0201363	3.08945	0	0.248367	0.0165064	1.40346	0	0.172073	0.060719	0.141661	0	0	0	0	0	0	0.017257	0	0	0	0	0.0233707	0	0	0	0	0	0	0.339916	0
k__Bacteria	p__Proteobacteria	c__Alphaproteobacteria	o__Hyphomicrobiales	f__Methylobacteriaceae	g__Methylorubrum	NA	0.0956472	0	0.297899	0	0	0	0.195957	0	0	0.0369549	0	0	0.0686275	0	0	0.324767	0	0	0	0	0.0210192	0.0133547	0.0064992	0.457553	0	0	0	0	0	0.0607817
k__Bacteria	p__Proteobacteria	c__Alphaproteobacteria	o__Rhodobacterales	f__Roseobacteraceae	g__Rubellimicrobium	NA	0	2.2874	0.230704	0.206973	0	0.911751	0.226898	0.66463	0.0209376	0	0	0.0206833	0.0941176	0	0	0	0.0366711	0.00664507	0	0	0.0267518	0	0	0.0434386	0	0.0149399	0	0.0147246	0.331575	0.204632
k__Bacteria	p__Actinobacteria	c__Actinomycetia	o__Pseudonocardiales	f__Pseudonocardiaceae	g__Saccharomonospora	NA	0.0973252	0.216658	0.70779	0.402447	0	0.0457866	0.22071	0.200034	0	0.082122	0	0	0.0686275	0	0	0	0	0	0	0	0.0210192	0	0.0178728	0.0202713	0	0	0	0.0110434	0.0396221	0
k__Bacteria	p__Proteobacteria	c__Gammaproteobacteria	o__Aeromonadales	f__Aeromonadaceae	g__Pseudaeromonas	NA	0	0	0	0	0	0	0	0	0	0	0	0	0	0	0	0	0.0237284	0	0	0	0	2.19017	0	0	0.0272353	0	0	0	0	0
k__Bacteria	p__Firmicutes	c__Bacilli	o__Bacillales	f__Bacillaceae	g__Alkalihalobacillus	NA	0.0654428	0.164576	0.439009	0.0597921	0.0103165	0.0179165	0.301155	0.247354	0	0.156032	0.0297786	0	0.0862745	0	0	0	0.0452996	0	0	0	0	0.00667735	0.0178728	0.0130316	0	0	0.0749557	0	0.0291953	0.0526774
k__Bacteria	p__Firmicutes	c__Tissierellia	o__Tissierellales	f__Peptoniphilaceae	g__Anaerococcus	NA	0.0218143	1.29161	0.311338	0.236869	0.400281	0.0179165	0.0866337	0.0408672	0.0355939	2.16597	0	0.0253841	0.221569	0	0	0.00425459	0.45731	0.244206	0	0	0.0343951	0.108507	0.310337	0.220089	0.0081706	0.0298797	0	0.0294491	0.0729881	0.263387
k__Bacteria	p__Firmicutes	c__Bacilli	o__Bacillales	f__Planococcaceae	NA	NA	0	0.0291655	0	0	0	0	0	0	0	0	0	0	0	0	0	0	0	0	0	0	0	0	0	0	0	0	0	0	2.89659	0
k__Bacteria	p__Firmicutes	c__Tissierellia	o__Tissierellales	f__Peptoniphilaceae	g__Peptoniphilus	NA	0.0536967	0.514562	0.391972	0.388649	0	0.0199072	0.0474422	0	0.0335001	0.310011	0	0.0112818	0.0470588	0	0	0	0.174727	0.0116289	0.0199872	0	0.0324843	0.0951522	0.0682416	0.0550222	0.00953237	0.0168074	0.0204425	0.0294491	0.241904	0.00810422
k__Bacteria	p__Proteobacteria	c__Alphaproteobacteria	o__Sphingomonadales	f__Sphingomonadaceae	g__Sphingomonas	NA	0.0637648	1.06662	0.85338	3.22187	0.156811	2.65363	0.32797	1.7831	0.439689	0.422928	0.0607025	0.0958953	0.660784	0.0295823	0.0211416	0.226912	1.06562	0	0.393082	0.0123921	0.0420385	0.163595	0.08124	1.70424	0.0667266	0	0.113569	0	0.6131	0.660494
k__Bacteria	p__Proteobacteria	c__Oligoflexia	o__Bdellovibrionales	f__Bdellovibrionaceae	NA	NA	0	0	0	0	0	0	0	0	0	0	0	0	0.054902	0	0	0	0	0.767506	0.283818	0	0	0.0183627	0	0	0	0	0	0	0	0
k__Bacteria	p__Firmicutes	c__Bacilli	o__Bacillales	f__Thermoactinomycetaceae	g__Novibacillus	NA	0	0.214574	0.029118	0.246068	0	0	0	0	0.154938	0.231995	0	0	0.178431	0	0	0	0	0	0	0	0.011465	0	0.0357456	0	0	0	0	0	0	0
k__Bacteria	p__Proteobacteria	c__Gammaproteobacteria	o__Oceanospirillales	f__Oceanospirillaceae	g__Marinomonas	NA	0	0	0	0	0	0	0	0	0	0	0	0	0	0	0.266032	0	0.017257	0	0	0	0	0.0166934	0	1.6275	0	0	0	0	0	0
k__Bacteria	p__Proteobacteria	c__Betaproteobacteria	o__Burkholderiales	f__Unknown	g__Aquabacterium	NA	0.104037	0.0958293	0.452448	0.30586	0.0866587	0.0557403	0.239274	0.28392	0.19472	0	0	0	0.0470588	0	0	0	0	0	0	0	0.047771	0.0333868	0	0.0217193	0	0	0	0	0.206452	0.186397
k__Bacteria	p__Firmicutes	c__Bacilli	o__Lactobacillales	f__Enterococcaceae	g__Enterococcus	NA	1.40786	0	0.085114	0	0.109355	3.06173	0.140264	0	0.190532	0.203252	0.0148893	0.0056409	0.301961	0	0	0.164511	0.215712	0	0	0	0.122294	0.0968216	0.0129984	0.201266	0.0245118	0	0.0522419	0.0276085	0.204367	0
k__Bacteria	p__Proteobacteria	c__Alphaproteobacteria	o__Rhodobacterales	f__Rhodobacteraceae	g__Haematobacter	NA	0	0	0	0	0	0	0	0	0	0.330541	0	0.0141023	0	0	0	0	0	0	0.195875	0.213765	0.0401276	0	0.0113736	0	0.227415	0	0	0	0	0
k__Bacteria	p__Firmicutes	c__Clostridia	o__Eubacteriales	f__Clostridiaceae	g__Proteiniclasticum	NA	0	0.185409	0	0.0505933	0	0.00796289	0	0	0	0.158085	0	0	0.00588235	0	0	0	0.146684	0.0215965	0	0	0.0191084	0.0233707	0	0.0202713	0	0.0112049	0	0	0.0145976	0.328221
k__Bacteria	p__Proteobacteria	c__Gammaproteobacteria	o__Xanthomonadales	f__Xanthomonadaceae	g__Luteimonas	NA	0	0.0104162	0	0	0	0	0	0.172073	0	0	0.222194	0.00470075	0	0	0	0.00992739	0	0	0	0	0.101275	0.0918136	0.0178728	0	0	0	0.0249852	0.491432	0.0521344	0
k__Bacteria	p__Firmicutes	c__Bacilli	o__Bacillales	f__Unknown	g__Gemella	NA	0.0385945	0.30832	0.192626	0	0.167127	0.035833	0.0453795	0	0.0900316	0.0123183	0	0	0	0	0.0246653	0	0.0496139	0.0215965	0.00799488	0	0	0.015024	0.0438696	0.0347509	0	0	0.0113569	0	0	0.427498
k__Bacteria	p__Firmicutes	c__Clostridia	o__Eubacteriales	f__Eubacteriaceae	g__Intestinibacillus	NA	0.00671209	0	0	0.0344954	0.0165064	0	0.0721947	0	0	0.0780159	0	0	0.027451	0	0	0	0.0366711	0.00664507	0	0	0.0401276	0.0317174	0.0584928	0.0564702	0	0	0.0204425	0.0312897	0.0375368	0.214762
k__Bacteria	p__Proteobacteria	c__Gammaproteobacteria	o__Enterobacterales	f__Erwiniaceae	g__Erwinia	NA	0	0	0	0	0	0	0	0	0	0	0	0	0.0196078	0	0	0	0	0	0	0	0	0	0	0.192578	0	0	0.122655	0.0331303	0.0542198	1.49118
k__Bacteria	p__Bacteroidetes	c__Chitinophagia	o__Chitinophagales	f__Chitinophagaceae	NA	NA	0.0402725	0.0729136	0	0.600221	0	0.0557403	0.732261	0.387163	0	0	0	0	0	0	0	0	0	0	0	0	0.00573252	0	0	0	0	0.00560245	0	0	0.0354514	0
k__Bacteria	p__Proteobacteria	c__Oligoflexia	o__Bacteriovoracales	f__Bacteriovoracaceae	g__Bacteriovorax	NA	0	0	0	0	0	0	0	0	0	0	0	0	0	0	0	0.0170184	0	0.0996761	0.648918	0	0	0	0	0	0.0721737	0	0	0	0	0
k__Bacteria	p__Proteobacteria	c__Gammaproteobacteria	o__Alteromonadales	f__Pseudoalteromonadaceae	g__Pseudoalteromonas	NA	0	0	0	0	0	0	0	0	0	0.950563	0	0	0	0	0	0	0.0798136	0	0	0	0	0	0.0828648	0	0	0	0	0	0	0.0202606
k__Bacteria	p__Actinobacteria	c__Actinomycetia	o__Micrococcales	f__Cellulomonadaceae	g__Cellulomonas	NA	0	0.143744	0.223984	0.0413945	0.235216	0.071666	0.154703	0.0795836	0.42922	0.219676	0	0	0.129412	0	0	0	0	0	0	0	0	0.0550881	0.0227472	0.0217193	0	0	0	0.0110434	0.0229391	0.0222866
k__Bacteria	p__Proteobacteria	c__Betaproteobacteria	o__Nitrosomonadales	f__Sterolibacteriaceae	g__Methyloversatilis	NA	0.0251703	0.172909	0.100793	0.259866	0.163001	0.0517588	0.0763201	0.206487	0.108875	0	0	0	0.0176471	0	0	0	0.00431425	0.00664507	0	0	0.0324843	0.0383948	0.0747408	0.0289591	0	0.0261448	0.0476991	0	0.137635	0.131694
k__Bacteria	p__Bacteroidetes	c__Sphingobacteriia	o__Sphingobacteriales	f__Sphingobacteriaceae	g__Sphingobacterium	NA	0	0	0	0	0	0.0318516	0	0	0	0	0	0	0.0117647	0	0	0.207057	0.140213	0.0282415	0.776836	0.00464706	0.13567	0.0884749	0	1.43058	0.332271	0	0.0227139	0.0791445	0.0187684	0.0162084
k__Bacteria	p__Firmicutes	c__Bacilli	o__Lactobacillales	f__Carnobacteriaceae	g__Granulicatella	NA	0.0855791	0.24374	0.00895937	0	0.115545	0.0378237	0	0	0	0.0349019	0	0	0.0705882	0	0	0	0.069028	0	0	0	0	0	0	0	0	0	0.0272566	0	0	0.285674
k__Bacteria	p__Proteobacteria	c__Gammaproteobacteria	o__Enterobacterales	f__Enterobacteriaceae	g__Pluralibacter	NA	0	0	0	0	0	0	0	0	0	0	0	0	0	0	0	0	0	0	0	0	0	0	0.0633672	0	0.968216	0	0	0	0.125123	0
k__Bacteria	p__Firmicutes	c__Bacilli	o__Lactobacillales	f__Lactobacillaceae	g__Pediococcus	NA	0	0	0	0	0.46218	0	0	0	0	0	0	0	0	0	0	0	0	0	0	0	0	0	0	0.418459	0	0	0	0	0	0
k__Bacteria	p__Proteobacteria	c__Alphaproteobacteria	o__Rhodobacterales	f__Rhodobacteraceae	NA	NA	0	0	0	0.0735903	0	0.123425	0.0598185	0.0301127	0	0.0164244	0	0	0.0352941	0	0	0	0.34514	0.0448542	0.634261	0.0309804	0	0	0	0.0115836	0.33908	0	0.029528	0	0.0229391	0
k__Bacteria	p__WPS-2	c__WPS-2	o__WPS-2	f__WPS-2	g__WPS-2	NA	0.0184582	0.00833299	0	0	0.107292	0	0.0556931	0.02366	0.0732815	0	0	0	0.162745	0	0	0	0.0366711	0.274109	0.722204	0.0263333	0.0133759	0.0651042	0	0.0217193	0	0	0	0.00736228	0.0145976	0
k__Bacteria	p__Firmicutes	c__Bacilli	o__Bacillales	f__Bacillaceae	g__Alkalihalophilus	NA	0	0.0333319	0.483806	0	0	0	0.0886964	0.116149	0.0376877	0.0656976	0	0	0.0647059	0	0	0	0	0	0	0	0	0	0.0064992	0	0	0	0	0	0	0.0425472
k__Bacteria	p__Proteobacteria	c__Gammaproteobacteria	o__Moraxellales	f__Moraxellaceae	g__Alkanindiges	NA	0	0	0.490525	0	0	0	0	0	0	0.112918	0	0.0103417	0.0803922	0	0	0	0.0280426	0	0	0.216863	0	0	0	0.00723977	0	0	0	0.012884	0.0938419	0
k__Bacteria	p__Proteobacteria	c__Alphaproteobacteria	o__Hyphomicrobiales	f__Methylobacteriaceae	g__Methylobacterium	NA	0	0.0416649	0	0.733603	0	0.949575	0.0268152	0.210789	0.104688	0	0	0.00282045	0.617647	0.0147911	0	0.0397096	0	0	0	0	0.0229301	0.00834669	0	0.524159	0.102133	0.0149399	0	0	0.104269	0
k__Bacteria	p__Proteobacteria	c__Alphaproteobacteria	o__Hyphomicrobiales	f__Aurantimonadaceae	g__Aureimonas	NA	0.0503406	0.131245	0	0.0597921	0	0	0	0	0.110969	0.0184775	0.0423772	0.00658105	0	0	0	0	0	0	0	0	0	0.360577	0.0909889	0.030407	0	0	0.00908554	0.0975502	0.191855	0.123589
k__Bacteria	p__Proteobacteria	c__Gammaproteobacteria	o__Chromatiales	f__Chromatiaceae	g__Arsukibacterium	NA	0	0	0	0	0	0	0	0	0	0	0	0	0	0	0	0.329022	0.0258855	0	0	0	0	0	0	0.0637099	0.51611	0	0.0272566	0	0.0354514	0
k__Bacteria	p__Firmicutes	c__Bacilli	o__Bacillales	f__Bacillaceae	g__Anoxybacillus	NA	0	0.0791634	0	0	0	1.22828	0	0	0	0.0841751	0	0	0	0	0	0	0.0129427	0	0	0	0	0	0.0666168	0	0.0245118	0	0	0	0.198111	0
k__Bacteria	p__Actinobacteria	c__Actinomycetia	o__Micrococcales	f__Brevibacteriaceae	g__Brevibacterium	NA	0.0100681	0.0687471	0.235183	0	0.117608	0	0.0515677	0.169922	0	0.260737	0.243956	0.0253841	0.0647059	0	0	0.71619	0.304155	0	0.0519667	0.0294314	0.00764336	0.0300481	0.172229	0.12742	0	0	0	0.00552171	0	0.0769901
k__Bacteria	p__Proteobacteria	c__Gammaproteobacteria	o__Enterobacterales	f__Morganellaceae	g__Providencia	NA	0	0	0.456928	0.471438	0	0	0	0	0	0	0	0	0	0	0	0	0	0	0	0	0	0	0	0.0159275	0	0	0	0	0	0
k__Bacteria	p__Proteobacteria	c__Gammaproteobacteria	o__Legionellales	f__Legionellaceae	g__Legionella	NA	0	0	0	0	0	0	0	0	0	0	0	0	0	0	0	0.00425459	1.08719	0	0.0133248	0	0	0.015024	0	0.0144795	0.0136177	0	0	0	0.0250245	0
k__Bacteria	p__Firmicutes	c__Bacilli	o__Bacillales	f__Bacillales_Family_X._Incertae_Sedis	g__Thermicanus	NA	0	0	0	0	0	1.3736	0	0	0	0	0	0	0	0	0	0	0	0	0	0	0.00764336	0	0	0	0	0	0	0	0	0
k__Bacteria	p__Firmicutes	c__Negativicutes	o__Veillonellales	f__Veillonellaceae	g__Veillonella	NA	0.0302044	0.522895	0.0940734	0	0	0.00597217	0.299092	0.0989418	0	0.082122	0.0114533	0	0.0313725	0	0	0	0.0366711	0	0	0	0	0.0333868	0	0.0173754	0	0	0	0	0	0.224892
k__Bacteria	p__Proteobacteria	c__Gammaproteobacteria	o__Vibrionales	f__Vibrionaceae	g__Vibrio	NA	0.077189	0	0	0	0	0	0	0	0	0	0	0	0.358824	0	0.142706	0	0	0	0	0	0	0	0	0	0.464363	0	0	0	0	0
k__Bacteria	p__Deinococcus-Thermus	c__Deinococci	o__Deinococcales	f__Deinococcaceae	g__Deinococcus	NA	0	0.181242	0.0223984	0.246068	0	1.07499	0.119637	0.0860363	0.00837503	0.0554324	0	0.00846135	0.0392157	0	0	0	0	0	0	0	0.0343951	0.0350561	0	0.0130316	0	0	0	0	0.158489	0
k__Bacteria	p__Cyanobacteria	NA	NA	NA	NA	NA	0	0.202075	0	0	0	0.21898	0	0	0	0.587173	0	0	0.321569	0	0	0	0.138056	0	0.00799488	0	0.0133759	0	0.032496	0.0361988	0	0	0.0227139	0.0184057	0	0
k__Bacteria	p__Proteobacteria	c__Gammaproteobacteria	o__Xanthomonadales	f__Xanthomonadaceae	g__Thermomonas	NA	0	0	0.537562	0	0	0.00796289	0.253713	0	0	0.295639	0	0	0	0	0	0	0.0150999	0	0	0	0	0	0	0	0	0	0	0	0	0
k__Bacteria	p__Proteobacteria	c__Gammaproteobacteria	o__Enterobacterales	f__Enterobacteriaceae	g__Raoultella	NA	0	0	0	0	0	0	0	0	0	0	0	0	0	0	0	0	0	0	0	0	0	0.0217014	1.22835	0	0	0	0	0	0	0
k__Bacteria	p__Proteobacteria	c__Gammaproteobacteria	o__Vibrionales	f__Vibrionaceae	g__Photobacterium	NA	0	0	0	0	0	0	0.0453795	0	0	0	0.00916265	0.0263242	0	0	0.0405215	0	0.120799	0	0.0146573	0	0.244588	0.00667735	0	0.186786	0.126644	0.0168074	0.283923	0	0	0
k__Bacteria	p__Proteobacteria	c__Alphaproteobacteria	o__Hyphomicrobiales	f__Nitrobacteraceae	g__Bradyrhizobium	NA	0	0.0145827	0.344936	0.0574924	0.0268229	0.115462	0	0.0860363	0	0	0	0	0.105882	0	0.0105708	0	0.0388282	0	0	0	0.0267518	0.0350561	0	0.0275111	0	0	0.00908554	0.00920285	0.0354514	0.241101
k__Bacteria	p__Proteobacteria	NA	NA	NA	NA	NA	0	0	0	0	0	0	0	0	0	0	0	0	0.0176471	0	0	0.0127638	0	0.333915	0.399744	0	0	0	0	0.0159275	0.0571942	0	0.0113569	0	0.0458783	0
k__Bacteria	p__Actinobacteria	c__Actinomycetia	o__Geodermatophilales	f__Geodermatophilaceae	g__Blastococcus	NA	0.0151022	0.520812	0	0.282863	0.00825321	0.410089	0.305281	0.0258109	0.232407	0	0	0.0103417	0	0	0	0	0	0	0	0	0	0	0.0113736	0	0	0	0.0204425	0	0	0
k__Bacteria	p__Actinobacteria	c__Actinomycetia	o__Micrococcales	f__Dermacoccaceae	g__Dermacoccus	NA	0.0520187	0.0541644	0.226224	0.340355	0	0	0	0.169922	0	0	0	0	0	0	0	0.392841	0	0	0	0.0371764	0.0611469	0	0	0.104253	0	0.0112049	0	0	0.0229391	0.074964
k__Bacteria	p__Firmicutes	c__Bacilli	o__Bacillales	f__Bacillaceae	g__Caldibacillus	NA	0	0	0	0	0.0392027	1.87924	0	0	0.0774691	0	0	0	0	0	0	0	0	0	0	0	0	0	0	0.0173754	0	0	0	0	0	0
k__Bacteria	p__Bacteroidetes	c__Cytophagia	o__Cytophagales	f__Hymenobacteraceae	g__Hymenobacter	NA	0	0.820799	0	0.425444	0	0.840085	0.109323	0.324787	0.190532	0	0	0	0.00588235	0	0	0	0.0452996	0.00830634	0	0	0.0191084	0	0.0064992	0.031855	0.00680884	0	0.00681416	0	0.135549	0.0871204
k__Bacteria	p__Bacteroidetes	c__Sphingobacteriia	o__Sphingobacteriales	f__Sphingobacteriaceae	NA	NA	0.0503406	0	0	0	0	0.0258794	0.0330033	0	0	0	0	0	0	0	0	0	0	0	0.417066	0.0108431	0	0	0	0	0	0	0	0	0	0
k__Bacteria	p__Proteobacteria	c__Betaproteobacteria	o__Nitrosomonadales	f__Nitrosomonadaceae	g__Nitrosomonas	NA	0	0	0.530843	0	0.385837	0	0	0.131205	0.0502502	0	0	0	0.139216	0	0	0	0.017257	0	0	0	0	0	0.0779904	0	0	0	0	0	0.0479636	0
k__Bacteria	p__Bacteroidetes	c__Chitinophagia	o__Chitinophagales	f__Chitinophagaceae	g__Ferruginibacter	NA	0	0	0	0.60482	0	0	0	0	0	0	0	0	0	0	0	0	0.0409854	0	0	0	0	0	0	0	0	0	0	0	0.11261	0
k__Bacteria	p__Proteobacteria	c__Alphaproteobacteria	o__Hyphomicrobiales	f__Rhizobiaceae	NA	NA	0	0.233324	0	0.285162	0	0.0796289	0	0	0	0	0.0549759	0	0.35098	0	0	0.0850919	0	0.024919	0.199872	0	0	0	0	0.0593661	0.0449383	0	0	0.0349708	0.0208538	0
k__Bacteria	p__Cyanobacteria	c__Unknown	o__Oscillatoriales	f__Microcoleaceae-Oscillatoriaceae	g__Microcoleus-Oscillatoria	NA	0	0.633307	0	0	0	0	0	0	0	0	0	0	0	0	0	0	0	0	0	0	0	0	0	0	0	0	0	0.012884	0	0
k__Bacteria	p__Firmicutes	c__Bacilli	o__Lactobacillales	f__Lactobacillaceae	g__Lactiplantibacillus	NA	0	0	0	0	0.0557092	0	0	0	0	0	0	0	0	0	0	0	0	0	0	0	0	0	0	0.386604	0	0.0205423	0	0	0	0
k__Bacteria	p__Bacteroidetes	c__Flavobacteriia	o__Flavobacteriales	f__Weeksellaceae	g__Chishuiella	NA	0	0	0	0	0	0	0	0	0	0	0	0	0	0	0	0.0439641	0	0	0	0	0	0	0	0.444522	0.0313206	0	0	0	0	0.0465993
k__Bacteria	p__Firmicutes	c__Bacilli	o__Bacillales	f__Paenibacillaceae	g__Paenibacillus	NA	0	0.0270822	0.0985531	0	0	0	0.0123762	0.00860363	0.0586252	0	0	0	0.0568627	0	0	0	0.0452996	0	0	0	0	0.0116854	0.0536184	0.102805	0	0	0	0.038652	0.0813296	0.261361
k__Bacteria	p__Actinobacteria	c__Actinomycetia	o__Corynebacteriales	f__Nocardiaceae	g__Rhodococcus	NA	0	0	0	0	0	0	0	0	0.186345	0.119077	0	0	0.0117647	0	0	0	0	0	0.00532992	0	0.179619	0.0634348	0.0113736	0.244704	0	0	0	0	0	0.0871204
k__Bacteria	p__Proteobacteria	c__Alphaproteobacteria	o__Rhodobacterales	f__Rhodobacteraceae	g__Falsirhodobacter	NA	0	0	0	0	0.350761	0	0	0	0	0	0	0	0.0333333	0	0	0	0	0	0	0	0	0	0.0292464	0	0	0	0	0.0220868	0.173086	0
k__Bacteria	p__Proteobacteria	c__Alphaproteobacteria	o__Hyphomicrobiales	f__Rhizobiaceae	g__Shinella	NA	0	0.0624974	0	0	0	0	0	0.0881872	0	0	0	0	0.0843137	0	0	0	0.191984	0.024919	0.394414	0	0	0	0	0	0	0	0	0	0	0
k__Bacteria	p__Actinobacteria	c__Actinomycetia	o__Geodermatophilales	f__Geodermatophilaceae	g__Modestobacter	NA	0	0.852048	0	0.0206973	0	0.493699	0	0.0408672	0	0	0	0	0	0	0	0	0	0	0	0	0	0	0	0	0	0	0	0	0.0396221	0
k__Bacteria	p__Proteobacteria	c__Alphaproteobacteria	o__Sphingomonadales	f__Sphingomonadaceae	g__Rhizorhabdus	NA	0	0.606225	0	0.335756	0	0.696753	0.231023	0.0623763	0	0	0	0	0.111765	0	0	0.014182	0	0.00996761	0	0	0	0	0	0.0173754	0	0	0	0	0.0291953	0
k__Bacteria	p__Firmicutes	c__Tissierellia	o__Tissierellales	f__Tissierellaceae	g__Tissierella	NA	0	0.0124995	0	0.958973	0	0	0.249587	0	0	0	0	0	0	0	0	0	0	0	0	0	0	0	0	0	0	0	0	0	0	0.237048
k__Bacteria	p__Proteobacteria	c__Epsilonproteobacteria	o__Campylobacterales	f__Arcobacteraceae	g__Aliarcobacter	NA	0	0	0	0	0	0	0	0	0	0	0	0.0056409	0.0980392	0	0	0	0.11217	0	0	0	0.0191084	0.0116854	0.0292464	0.0579181	0	0	0.0158997	0.025768	0.0271099	0.196527
k__Bacteria	p__Proteobacteria	c__Betaproteobacteria	NA	NA	NA	NA	0	0.274989	0.781705	0	0.239343	0	0	0	0	0.671348	0	0.037606	0.186275	0	0	0	0	0	0	0	0	0.0116854	0.008124	0.0781895	0.0354059	0.00560245	0.0317994	0.00920285	0.0583905	0
k__Bacteria	p__Proteobacteria	c__Betaproteobacteria	o__Burkholderiales	f__Burkholderiaceae	g__Burkholderia	NA	0.0302044	0	0	0.0781897	0.113482	0	0.158828	0.0817345	0	0	0	0	0.045098	0	0	0	0	0	0	0	0.0095542	0.015024	0	0.0477825	0	0	0	0.012884	0	0
k__Bacteria	p__Proteobacteria	c__Gammaproteobacteria	o__Oceanospirillales	f__Alcanivoracaceae	g__Alcanivorax	NA	0.0385945	0	0.593558	0	0.041266	0	0	0.481803	0	0	0	0	0	0	0	0	0	0	0	0	0.0248409	0	0	0	0	0	0	0	0	0
k__Bacteria	p__Firmicutes	c__Bacilli	o__Lactobacillales	f__Aerococcaceae-Carnobacteriaceae	g__Abiotrophia-Granulicatella	NA	0	0.0187492	0	0	0	0	0.305281	0	0.0439689	0	0.010308	0	0	0	0	0	0	0	0	0	0	0	0	0.0390947	0	0.0112049	0	0	0	0.0769901
k__Bacteria	p__Proteobacteria	c__Gammaproteobacteria	o__Xanthomonadales	NA	NA	NA	0	0	0	0	0	0	0	0	0	0	0	0	0	0	0	0	0	0	0.342448	0	0	0	0	0	0	0	0	0	0	0
k__Bacteria	p__Actinobacteria	c__Actinomycetia	NA	NA	NA	NA	0	0.0124995	0	0.0896882	0.179507	0.115462	0.620875	0.182827	0	0	0	0	0.0372549	0	0	0	0	0	0	0	0	0	0	0.0115836	0	0	0	0	0.0145976	0
k__Bacteria	p__Firmicutes	c__Bacilli	o__Lactobacillales	f__Lactobacillaceae	g__Latilactobacillus	NA	0	0	0	0	0	0	0	0	0	0	0	0	0	0	0	0.0241094	0.0970706	0	0	0	0.059236	0	0	0.0202713	0.221968	0	0	0	0	0
k__Bacteria	p__Firmicutes	c__Bacilli	o__Bacillales	f__Bacillaceae	g__Mesobacillus	NA	0	0.485396	0.163508	0	0	0	0	0	0	0	0	0	0	0	0	0	0	0	0	0	0	0	0	0	0	0	0	0.012884	0	0
k__Bacteria	p__Cyanobacteria	c__Unknown	o__Oscillatoriales	NA	NA	NA	0	0.585392	0	0.0482936	0	0.0199072	0.0412541	0	0	0	0	0	0	0	0	0	0	0	0	0	0	0	0	0	0	0	0	0	0.0458783	0.0506514
k__Bacteria	p__Firmicutes	c__Bacilli	o__Bacillales	f__Staphylococcaceae	g__Jeotgalicoccus	NA	0	0	0	0.292061	0	0	0	0	0.0146563	0.0882812	0	0	0	0	0	0	0	0	0	0	0.0286626	0	0.294089	0.0564702	0	0	0	0	0.016683	0
k__Bacteria	p__Bacteroidetes	NA	NA	NA	NA	NA	0	0	0.0559961	0	0.0536459	0.0676846	0.431106	0	0	0	0	0	0.0941176	0	0	0	0	0	0	0	0	0	0	0.0144795	0	0	0	0	0	0
k__Bacteria	p__Proteobacteria	c__Gammaproteobacteria	o__Chromatiales	f__Chromatiaceae	NA	NA	0	0.0458314	0	0	0	0	0.443482	0.02366	0	0.0041061	0	0.00846135	0	0	0	0.0241094	0	0.172772	0	0	0	0	0	0.0347509	0.0299589	0	0	0.0147246	0	0
k__Bacteria	p__Cyanobacteria	c__Unknown	o__Pseudanabaenales-Synechococcales	f__Leptolyngbyaceae-Trichocoleusaceae	g__Leptolyngbya-Trichocoleus	NA	0	0.541644	0	0	0	0	0	0	0	0	0	0	0	0	0	0	0	0	0	0	0	0	0	0	0	0	0	0	0.033366	0
k__Bacteria	p__Firmicutes	c__Bacilli	o__Bacillales	f__Staphylococcaceae	NA	NA	0	0	0	0	0	0	0	0	0	0	0	0	0	0	0	0	0	0	0	0	0	0.0283787	0	0	0	0	0	0	0	0
k__Bacteria	p__Firmicutes	c__Bacilli	o__Lactobacillales	f__Carnobacteriaceae	g__Desemzia	NA	0	0	0	0	0	0	0	0	0.358033	0	0	0.0094015	0	0	0	0	0.0258855	0	0	0	0	0.0200321	0	0	0	0	0	0	0	0
k__Bacteria	p__Proteobacteria	c__Betaproteobacteria	o__Burkholderiales	f__Oxalobacteraceae	g__Janthinobacterium	NA	0	0	0	0	0	0	0	0	0	0	0	0	0	0	0	0	0.11217	0	0	0	0	0.0317174	0	0.23312	0	0	0	0	0	0
k__Bacteria	p__Firmicutes	c__Bacilli	o__Bacillales	f__Staphylococcaceae	g__Mammaliicoccus	NA	0	0	0	0	0	0	0	0	0	0	0	0	0.141176	0	0.290698	0.160256	0.0409854	0	0	0	0	0	0	0	0	0	0	0.0110434	0	0
k__Bacteria	p__Firmicutes	c__Clostridia	o__Eubacteriales	f__Unknown	g__Fenollaria	NA	0	0.377068	0	0	0.0825321	0	0	0	0	0	0	0	0.0117647	0	0	0	0.0129427	0	0	0	0	0	0	0	0.0081706	0	0	0	0	0.0668598
k__Bacteria	p__Firmicutes	c__Bacilli	o__Lactobacillales	f__Aerococcaceae	g__Globicatella	NA	0	0	0	0.0712906	0	0	0	0	0	0.0739098	0	0	0	0	0.0105708	0	0	0	0	0	0	0	0	0.0492304	0	0	0.0113569	0.0349708	0	0.0871204
k__Bacteria	p__Verrucomicrobia	c__Opitutae	o__Opitutales	f__Opitutaceae	g__Cephaloticoccus	NA	0	0	0.447968	0	0	0	0	0	0	0	0	0	0	0	0	0	0	0	0	0	0	0	0	0	0	0	0	0	0	0
k__Bacteria	p__Verrucomicrobia	c__Verrucomicrobiae	o__Verrucomicrobiales	f__Verrucomicrobia_subdivision_3	g__Unknown	NA	0	0.152077	0.275501	0.220771	0	0	0	0	0	0	0	0	0	0	0	0	0	0	0	0	0	0	0	0.0361988	0	0	0	0.00920285	0	0
k__Bacteria	p__Actinobacteria	c__Actinomycetia	o__Kineosporiales	f__Kineosporiaceae	g__Kineococcus	NA	0	0	0	0.0551927	0	0.364302	0	0	0.169594	0	0	0	0.027451	0	0	0	0	0	0	0	0	0	0	0	0	0	0.0113569	0	0	0
k__Bacteria	p__Proteobacteria	c__Betaproteobacteria	o__Neisseriales	f__Neisseriaceae	g__Neisseria	NA	0.00839011	0.545811	0	0	0	0	0.445545	0	0	0.172456	0.0148893	0	0.0294118	0	0	0	0	0	0	0	0	0.0133547	0	0.0535743	0	0	0	0	0	0
k__Bacteria	p__Verrucomicrobia	c__Verrucomicrobiae	o__Verrucomicrobiales	f__Verrucomicrobiaceae	g__Luteolibacter	NA	0	0	0	0	0	0.021898	0	0	0	0	0	0	0	0	0	0	0	0	0.34378	0	0	0.0734509	0	0	0.0245118	0	0	0	0	0
k__Bacteria	p__Firmicutes	c__Bacilli	o__Lactobacillales	f__Enterococcaceae	g__Vagococcus	NA	0	0.0437482	0	0	0	0	0.0804455	0	0.0711878	0.256631	0	0	0	0	0	0	0.0733422	0.0149514	0.0159898	0	0	0	0.0227472	0.0361988	0	0	0	0	0	0.0263387
k__Bacteria	p__Actinobacteria	c__Actinomycetia	o__Micrococcales	f__Microbacteriaceae	g__Leucobacter	NA	0	0	0	0.0137982	0	0	0.070132	0.329089	0	0	0	0	0	0	0	0	0.0754994	0	0	0	0	0	0	0	0	0	0	0	0	0
k__Bacteria	p__Proteobacteria	c__Gammaproteobacteria	o__Enterobacterales	f__Yersiniaceae	g__Ewingella	NA	0	0	0	0	0	0	0	0	0	0	0	0	0	0	0	0	0.118642	0	0	0	0	0	0.0698664	0	0	0	0.0681416	0	0.0229391	0.338351
k__Bacteria	p__Proteobacteria	c__Betaproteobacteria	o__Burkholderiales	f__Alcaligenaceae	g__Bordetella	NA	0.125852	0	0	0	0	0.0378237	0	0	0.169594	0	0	0	0	0	0	0	0	0	0	0	0	0	0	0	0.0326824	0	0	0.0184057	0.0521344	0
k__Bacteria	p__Firmicutes	c__Bacilli	o__Bacillales	f__Bacillaceae	g__Psychrobacillus	NA	0	0	0	0	0	0	0	0	0.140282	0	0	0	0.0215686	0	0	0	0.0647137	0	0	0	0	0	0	0.0202713	0	0	0	0	0	0.0911725
k__Bacteria	p__Proteobacteria	c__Gammaproteobacteria	o__Pseudomonadales	f__Marinobacteraceae	g__Marinobacter	NA	0	0	0	0.413945	0	0	0	0	0	0	0	0	0	0	0	0	0	0	0	0	0	0	0	0	0	0	0	0	0	0
k__Bacteria	p__Bacteroidetes	c__Flavobacteriia	o__Flavobacteriales	f__Flavobacteriaceae	g__Salinimicrobium	NA	0	0	0	0	0.367268	0	0	0	0	0	0	0	0	0	0	0	0	0	0	0	0	0	0	0	0	0	0	0	0	0
k__Bacteria	p__Proteobacteria	c__Betaproteobacteria	o__Burkholderiales	f__Comamonadaceae	g__Limnohabitans	NA	0	0	0	0	0	0	0	0.380711	0	0	0	0	0	0	0	0	0	0	0	0	0	0	0	0	0	0	0	0	0	0.158032
k__Bacteria	p__Bacteroidetes	c__Flavobacteriia	o__Flavobacteriales	f__Flavobacteriaceae	g__Galbibacter	NA	0.0536967	0.149994	0	0.163278	0	0	0	0	0	0	0	0	0	0	0	0	0	0.0548218	0	0	0	0	0	0	0	0	0	0	0	0
k__Bacteria	p__Proteobacteria	c__Alphaproteobacteria	o__Rhodospirillales	f__Geminicoccaceae	g__Arboricoccus	NA	0	0	0.394212	0	0	0.0477774	0.177393	0	0.0251251	0	0	0	0	0	0	0	0	0	0	0	0	0	0	0	0	0	0.0136283	0	0	0
k__Bacteria	p__Proteobacteria	c__Betaproteobacteria	o__Nitrosomonadales	f__Sterolibacteriaceae	NA	NA	0	0	0.383013	0	0	0	0	0	0	0	0	0	0	0	0	0	0	0	0	0	0	0	0	0	0	0	0	0	0	0
k__Bacteria	p__Proteobacteria	c__Alphaproteobacteria	o__Rhodobacterales	f__Rhodobacteraceae	g__Amaricoccus	NA	0	0.0895796	0	0	0	0	0	0	0.0439689	0	0.00687199	0.00282045	0.0372549	0	0	0.0184366	0.306312	0	0.0426394	0	0	0	0	0	0	0	0	0	0	0
k__Bacteria	p__Proteobacteria	c__Alphaproteobacteria	o__Hyphomicrobiales	f__Boseaceae	g__Bosea	NA	0.0385945	0.0208325	0	0.126483	0	0.0418052	0	0.116149	0.0670003	0	0	0	0.0823529	0	0	0	0.0603995	0	0.478361	0.0123921	0.0152867	0.0617655	0.0146232	0.0275111	0	0	0	0.00920285	0	0.0952246
k__Bacteria	p__Actinobacteria	c__Actinomycetia	o__Micrococcales	f__Microbacteriaceae	NA	NA	0.0469846	0.0562477	0.029118	0.0505933	0	0.244859	0	0.0967908	0.0921254	0.0349019	0	0	0	0	0	0	0.118642	0	0	0	0	0	0	0.117284	0	0	0	0	0.0646466	0.0952246
k__Bacteria	p__Actinobacteria	c__Actinomycetia	o__Micrococcales	f__Kytococcaceae	g__Kytococcus	NA	0	0	0.100793	0	0	0	0	0.0516218	0	0.106759	0	0	0	0	0	0	0.0323569	0	0	0	0	0	0.341208	0.0202713	0	0	0	0	0	0
k__Bacteria	p__Proteobacteria	c__Betaproteobacteria	o__Burkholderiales	f__Alcaligenaceae	g__Pusillimonas_(ex_Stolz_et_al._2005)	NA	0	0	0.371814	0	0	0	0	0	0	0	0	0	0	0	0	0	0	0	0.0479693	0	0	0	0	0	0	0	0	0	0	0
k__Bacteria	p__Proteobacteria	c__Betaproteobacteria	o__Burkholderiales	f__Comamonadaceae	NA	NA	0.0939692	0	0.266541	0	0.23728	0.035833	0	0	0.0984066	0	0	0	0.109804	0	0	0	0	0	0	0	0	0	0	0.0521263	0.0367677	0	0	0.0110434	0.0208538	0
k__Bacteria	p__Proteobacteria	c__Gammaproteobacteria	o__Unknown	f__Unknown	g__Acidibacter	NA	0	0	0	0	0.323938	0	0	0	0	0	0	0	0	0	0	0	0	0	0	0	0	0	0	0	0	0	0	0	0	0
k__Bacteria	p__Proteobacteria	c__Betaproteobacteria	o__Burkholderiales	f__Oxalobacteraceae	g__Oxalicibacterium	NA	0	0	0	0	0	0	0	0	0	0	0	0	0	0	0	0	0	0	0	0	0	0	0	0.338821	0	0	0	0	0	0
k__Bacteria	p__Firmicutes	c__Bacilli	o__Lactobacillales	f__Aerococcaceae	g__Abiotrophia	NA	0	0	0	0	0.175381	0	0.1217	0	0	0.0205305	0	0	0	0	0	0	0	0	0	0	0	0	0	0	0	0	0	0	0	0
k__Bacteria	p__Proteobacteria	c__Gammaproteobacteria	o__Pseudomonadales	f__Pseudomonadaceae	g__Halopseudomonas	NA	0	0	0	0	0	0	0	0.240902	0	0	0	0	0.054902	0	0	0	0	0	0	0	0	0.0233707	0	0	0	0	0	0	0	0
k__Bacteria	p__Bacteroidetes	c__Bacteroidia	o__Bacteroidales	f__Prevotellaceae	g__Alloprevotella	NA	0.0453066	0.0229157	0	0	0	0	0	0	0.159126	0.515316	0	0	0	0	0	0	0	0	0	0	0	0	0	0.0419906	0	0	0	0	0	0.145876
k__Bacteria	p__Firmicutes	c__Bacilli	o__Bacillales	f__Bacillaceae	g__Gracilibacillus	NA	0	0	0.338216	0	0	0	0	0	0	0	0	0	0	0	0	0	0	0	0	0	0.0248409	0	0	0	0	0	0	0	0	0
k__Bacteria	p__Proteobacteria	c__Alphaproteobacteria	o__Rickettsiales	f__Rickettsiaceae	g__Rickettsia	NA	0	0.00624974	0	0.133382	0	0.0557403	0	0	0	0	0	0	0.0392157	0	0	0	0	0.0232577	0	0	0	0	0	0.0217193	0	0	0	0	0	0.0243127
k__Bacteria	p__Verrucomicrobia	c__Terrimicrobia	o__Terrimicrobiales	f__Terrimicrobiaceae	g__Terrimicrobium	NA	0.0469846	0	0	0	0	0	0	0.255958	0	0	0	0	0.0352941	0	0	0.00425459	0.0323569	0	0.033312	0	0	0	0.0048744	0	0	0	0	0	0	0
k__Bacteria	p__Firmicutes	c__Clostridia	o__Eubacteriales	f__Peptostreptococcaceae	g__Terrisporobacter	NA	0	0	0	0	0	0	0	0.02366	0	0.0780159	0	0	0.0784314	0	0	0	0	0	0	0	0.0152867	0	0	0	0	0	0	0	0.0354514	0.178293
k__Bacteria	p__Proteobacteria	c__Gammaproteobacteria	o__Enterobacterales	f__Enterobacteriaceae	g__Citrobacter	NA	0	0	0	0	0	0	0	0	0.0942191	0	0	0	0	0	0.378788	0	0	0	0	0	0	0	0	0	0.181115	0	0	0	0.0458783	0
k__Bacteria	p__Firmicutes	c__Bacilli	o__Lactobacillales	f__Carnobacteriaceae	g__Alloiococcus	NA	0	0.0854131	0	0	0	0	0	0	0	0	0	0	0.170588	0	0	0	0	0	0	0	0.0171976	0	0	0	0	0	0	0.0147246	0	0
k__Bacteria	p__Proteobacteria	c__Alphaproteobacteria	o__Sphingomonadales	f__Erythrobacteraceae	g__Croceibacterium	NA	0	0	0	0.296661	0.0330128	0.0238887	0	0.152714	0	0	0	0	0.0156863	0	0	0	0	0	0	0	0	0	0	0.0130316	0	0	0	0	0.0542198	0
k__Bacteria	p__Firmicutes	c__Bacilli	o__Bacillales	f__Thermoactinomycetaceae	g__Kroppenstedtia	NA	0.0218143	0	0	0.216171	0.0598358	0	0	0	0	0	0	0	0	0	0	0	0	0	0	0	0	0	0	0	0	0	0	0	0	0.038495
k__Bacteria	p__Deinococcus-Thermus	c__Deinococci	o__Trueperales	f__Trueperaceae	g__Truepera	NA	0	0	0	0	0	0.101527	0	0.193582	0	0.133448	0	0	0	0	0.0105708	0	0.017257	0	0	0	0	0	0	0	0	0	0	0	0.0250245	0
k__Bacteria	p__Bacteroidetes	c__Flavobacteriia	o__Flavobacteriales	f__Flavobacteriaceae	NA	NA	0.0402725	0.0666639	0	0	0	0.0656939	0.330033	0	0	0	0	0.00470075	0	0	0	0	0	0	0	0	0	0	0	0.0347509	0	0.0112049	0	0	0	0.232996
k__Bacteria	p__Proteobacteria	c__Alphaproteobacteria	o__Hyphomicrobiales	f__Hyphomicrobiaceae	g__Hyphomicrobium	NA	0.00671209	0	0.313578	0	0.020633	0	0	0	0	0	0	0	0	0	0	0	0.017257	0	0	0	0	0	0.0211224	0.0173754	0	0	0	0	0	0
k__Bacteria	p__Gemmatimonadetes	c__Gemmatimonadetes	o__Gemmatimonadales	f__Gemmatimonadaceae	g__Roseisolibacter	NA	0	0.185409	0	0	0	0.0418052	0	0	0.0188438	0.307958	0	0	0	0	0	0	0	0	0	0	0	0	0	0	0	0	0.00681416	0	0	0
k__Bacteria	p__Proteobacteria	c__Alphaproteobacteria	o__Rhodospirillales	f__Acetobacteraceae	g__Gluconobacter	NA	0	0	0	0	0	0	0	0	0	0	0	0	0.0313725	0	0	0	0	0	0	0	0	0	0	0.406875	0	0	0	0	0	0
k__Bacteria	p__Proteobacteria	c__Alphaproteobacteria	o__Hyphomicrobiales	f__Xanthobacteraceae	g__Ancylobacter	NA	0	0	0	0	0	0	0	0	0	0	0.0183253	0	0	0	0	0	0	0	0.13991	0	0	0.0250401	0	0	0	0	0	0	0	0
k__Bacteria	p__Proteobacteria	c__Gammaproteobacteria	o__Moraxellales	f__Moraxellaceae	g__Cavicella	NA	0	0	0	0.186275	0	0	0	0.0451691	0	0	0	0	0.0431373	0	0	0	0	0	0	0	0	0	0.0194976	0	0	0	0	0	0	0
k__Bacteria	p__Proteobacteria	c__Gammaproteobacteria	o__Xanthomonadales	f__Rhodanobacteraceae	NA	NA	0	0	0	0.310459	0	0.0119443	0	0	0	0	0	0	0	0	0	0	0	0	0	0	0	0	0	0	0	0	0	0	0	0
k__Bacteria	p__Firmicutes	c__Bacilli	o__Lactobacillales	f__Carnobacteriaceae	g__Carnobacterium	NA	0	0	0	0	0.0309495	0	0	0	0	0	0.00572666	0	0	0	0	0	0.0539281	0	0	0	0	0.0133547	0.131609	0	0.017703	0	0	0.0294491	0.0625613	0
k__Bacteria	p__Firmicutes	c__Bacilli	o__Bacillales	f__Bacillaceae	g__Terribacillus	NA	0	0	0	0	0	0	0.212459	0	0	0	0	0.0150424	0	0	0	0	0	0	0	0	0	0	0	0	0	0	0	0.025768	0	0
k__Bacteria	p__Firmicutes	c__Bacilli	o__Lactobacillales	f__Aerococcaceae	g__Facklamia	NA	0	0.110412	0	0	0	0	0.0825083	0	0.0397814	0	0	0	0	0	0	0	0.0215712	0	0	0	0.011465	0.0166934	0.008124	0	0	0	0	0	0	0
k__Bacteria	p__Planctomycetes	c__Planctomycetia	o__Isosphaerales	f__Isosphaeraceae	NA	NA	0	0	0.297899	0	0	0	0	0	0	0	0	0	0	0	0	0	0	0	0	0	0	0	0	0	0	0	0	0	0	0
k__Bacteria	p__Firmicutes	c__Bacilli	o__Lactobacillales	f__Lactobacillaceae	NA	NA	0	0	0	0	0	0	0	0	0	0	0	0	0	0	0	0	0.211398	0	0	0	0	0.0250401	0	0	0.0735354	0	0.0249852	0	0	0
k__Bacteria	p__Acidobacteria	c__Blastocatellia	o__Blastocatellales	f__Blastocatellaceae	g__Aridibacter	NA	0	0	0	0.252967	0	0	0	0	0	0	0	0	0	0	0	0	0	0	0	0	0	0	0	0	0	0	0	0	0	0.0405211
k__Bacteria	p__Bacteroidetes	c__Flavobacteriia	o__Flavobacteriales	f__Flavobacteriaceae	g__Myroides	NA	0.0369165	0	0	0.298961	0	0.035833	0	0	0	0	0	0	0.0882353	0	0	0	0	0	0	0	0	0	0	0.062262	0	0	0	0	0	0
k__Bacteria	p__Firmicutes	c__Bacilli	o__Bacillales	f__Thermoactinomycetaceae	NA	NA	0	0	0.28446	0.131083	0	0	0	0	0	0	0	0	0	0	0	0	0	0	0	0	0	0	0	0	0	0	0	0	0	0
k__Bacteria	p__Actinobacteria	c__Actinomycetia	o__Actinomycetales	f__Actinomycetaceae	g__Actinomyces	NA	0	0.16041	0	0	0	0.0159258	0.0577558	0.0258109	0	0.0287427	0.01718	0	0	0	0	0	0.0301997	0	0	0	0	0.010016	0	0	0	0	0	0	0	0.0486253
k__Bacteria	p__Bacteroidetes	c__Bacteroidia	o__Bacteroidales	f__Prevotellaceae	g__Prevotella	NA	0.082223	0.31457	0.259822	0.0827891	0.313622	0.0139351	0.340347	0	0.0732815	0.0636446	0	0	0.0411765	0	0	0	0.0366711	0.0149514	0	0	0.0191084	0	0.016248	0.0477825	0	0	0	0.00552171	0.0125123	0.151954
k__Bacteria	p__Deinococcus-Thermus	c__Deinococci	o__Thermales	f__Thermaceae	g__Thermus	NA	0.00503406	0	0.0403172	0	0.208394	0	0	0	0	0.139607	0	0	0	0	0	0	0.0215712	0	0	0	0.0171976	0	0.0064992	0.0246152	0	0	0	0.00920285	0.0604759	0
k__Bacteria	p__Proteobacteria	c__Alphaproteobacteria	o__Hyphomicrobiales	f__Aurantimonadaceae	NA	NA	0	0	0	0	0	0	0	0	0	0	0	0.0451272	0.0470588	0	0	0	0	0	0	0	0	0	0	0.0738456	0	0	0	0	0	0
k__Bacteria	p__Firmicutes	c__Bacilli	o__Lactobacillales	f__Carnobacteriaceae	g__Dolosigranulum	NA	0	0.0312487	0	0	0	0	0	0	0.0439689	0	0	0	0	0	0	0	0	0	0.0786164	0.0108431	0	0.0200321	0	0.0130316	0	0	0	0	0	0
k__Bacteria	p__Firmicutes	c__Bacilli	o__Bacillales	f__Staphylococcaceae	g__Nosocomiicoccus	NA	0	0	0	0	0.127925	0	0.00412541	0.129054	0	0	0	0	0	0	0	0	0	0	0	0	0	0	0	0	0	0	0	0	0	0
k__Bacteria	p__Firmicutes	c__Bacilli	o__Bacillales	f__Bacillaceae	g__Cytobacillus	NA	0	0	0	0	0	0	0.0680693	0.262411	0	0	0	0	0	0	0	0	0.0582424	0	0	0	0	0	0	0	0	0	0	0	0.0750735	0
k__Bacteria	p__Proteobacteria	c__Alphaproteobacteria	o__Sphingomonadales	f__Sphingomonadaceae	g__Sphingopyxis	NA	0	0.0354152	0.0268781	0	0.0268229	0	0.0866337	0.0559236	0	0.0164244	0	0	0.0215686	0	0	0	0.0237284	0	0	0	0.0496818	0.0383948	0	0	0	0	0.0227139	0	0.0187684	0.0243127
k__Bacteria	p__Actinobacteria	c__Actinomycetia	o__Micrococcales	f__Micrococcaceae	g__Arthrobacter	NA	0.0335604	0.0583309	0.208305	0	0	0.292636	0	0.107545	0.0376877	0	0	0	0	0	0	0	0	0	0	0	0	0	0	0.0275111	0	0	0	0	0.141806	0
k__Bacteria	p__Firmicutes	c__Bacilli	o__Bacillales	f__Thermoactinomycetaceae	g__Thermoflavimicrobium	NA	0	0	0	0.275964	0	0	0	0	0	0	0	0	0	0	0	0	0	0	0	0	0	0	0	0	0	0	0	0	0	0
k__Bacteria	p__Firmicutes	c__Bacilli	o__Lactobacillales	f__Aerococcaceae	g__Falseniella	NA	0	0.116662	0	0	0	0	0.0804455	0	0	0	0	0	0	0	0	0	0	0	0	0	0	0	0	0	0	0	0	0	0	0
k__Bacteria	p__Firmicutes	c__Negativicutes	o__Veillonellales	f__Veillonellaceae	g__Dialister	NA	0.0218143	0.377068	0	0.0689909	0	0	0.0412541	0	0.0104688	0	0	0	0	0	0	0	0	0	0	0	0.0191084	0	0	0.00868772	0	0	0	0	0	0
k__Bacteria	p__Proteobacteria	c__Alphaproteobacteria-Betaproteobacteria	o__Burkholderiales-Rhodospirillales	f__Acetobacteraceae-Oxalobacteraceae	g__Noviherbaspirillum-Roseomonas	NA	0	0.0312487	0	0	0	0.199072	0	0	0	0	0	0	0	0	0	0	0	0	0	0	0	0	0	0	0	0	0	0	0.0229391	0
k__Bacteria	p__Cyanobacteria	c__Unknown	o__Nostocales	f__Calotrichaceae	g__Macrochaete	NA	0	0	0	0	0	0	0.237211	0	0	0	0	0	0	0	0	0	0	0	0	0	0	0	0	0	0	0	0	0	0.0312806	0
k__Bacteria	p__Cyanobacteria	c__Unknown	o__Oscillatoriales	f__Unknown	g__Unknown	NA	0	0.137494	0	0	0	0	0	0.092489	0	0	0	0	0	0	0	0	0	0	0	0	0	0	0	0	0	0	0	0	0.100098	0
k__Bacteria	p__Proteobacteria	c__Alphaproteobacteria	o__Rhodospirillales	f__Azospirillaceae	NA	NA	0	0	0	0	0	0.0199072	0	0	0	0	0	0	0.027451	0	0	0	0	0.0166127	0	0	0.011465	0.106838	0	0	0.0680884	0	0	0	0	0
k__Archaea	p__Euryarchaeota	c__Halobacteria	o__Haloferacales	f__Halorubraceae	g__Halorubrum	NA	0	0.0312487	0	0.0735903	0.0660257	0	0	0	0	0	0	0	0	0	0	0	0.0366711	0	0	0	0	0	0	0	0	0	0	0	0	0.0324169
k__Bacteria	p__Firmicutes	c__Bacilli	o__Lactobacillales	f__Lactobacillaceae	g__Levilactobacillus	NA	0	0	0	0	0	0	0	0	0	0	0	0	0	0	0	0	0	0	0	0	0	0	0	0.157827	0	0	0	0	0	0
k__Bacteria	p__Firmicutes	c__Bacilli	o__Bacillales	f__Planococcaceae	g__Sporosarcina	NA	0.0234923	0	0	0.310459	0	0.167221	0	0.0193582	0	0	0	0	0	0	0	0	0	0	0	0	0	0	0	0	0	0	0	0	0	0
k__Bacteria	p__Proteobacteria	c__Deltaproteobacteria	o__Myxococcales	f__Kofleriaceae	NA	NA	0	0	0	0.248367	0	0	0	0	0	0	0	0	0	0	0	0	0	0	0	0	0	0	0	0	0	0	0	0	0	0
k__Bacteria	p__Chlamydiae-Firmicutes	c__Chlamydiia-Tissierellia	o__Chlamydiales-Tissierellales	f__Chlamydiaceae-Peptoniphilaceae	g__Anaerococcus-Chlamydia	NA	0	0	0	0	0.222837	0	0	0	0	0	0	0	0	0	0	0	0	0	0	0	0	0	0	0	0	0	0	0	0	0
k__Bacteria	p__Actinobacteria	c__Actinomycetia	o__Kineosporiales	f__Kineosporiaceae	NA	NA	0	0.102079	0	0	0	0.322497	0	0.122602	0	0	0	0	0	0	0	0	0	0	0	0	0	0	0	0	0	0	0	0	0.0271099	0
k__Bacteria	p__Actinobacteria	c__Actinomycetia	o__Micrococcales	f__Micrococcaceae	NA	NA	0	0	0.190387	0	0	0.0895825	0	0	0	0	0	0	0	0	0	0	0	0	0	0	0	0	0	0	0	0	0	0	0	0
k__Bacteria	p__Verrucomicrobia	c__Opitutae	o__Opitutales	f__Opitutaceae	g__Opitutus	NA	0	0	0	0	0	0.0418052	0	0.172073	0	0	0	0	0	0	0	0	0	0.172772	0	0	0	0.0383948	0.04062	0	0	0	0	0	0	0
k__Bacteria	p__Actinobacteria	c__Actinomycetia	o__Micrococcales	f__Dermabacteraceae	g__Dermabacter	NA	0	0	0	0.0183976	0.0763422	0	0	0	0	0.0718568	0	0	0.0235294	0	0	0	0	0	0	0	0	0	0	0	0	0	0	0	0	0.038495
k__Bacteria	p__Unknown	c__Saccharimonadia	o__Saccharimonadales	f__Saccharimonadaceae	g__TM7x	NA	0	0	0	0	0	0.0537495	0	0	0	0	0	0	0	0	0	0	0.0150999	0	0.137245	0	0	0.010016	0.0146232	0.00723977	0.0040853	0	0	0	0	0
k__Bacteria	p__Proteobacteria	c__Alphaproteobacteria	o__Hyphomicrobiales	f__Unknown	g__Nordella	NA	0	0	0	0	0	0.0537495	0.212459	0.00645272	0	0	0	0	0	0	0	0	0	0	0	0	0	0	0	0	0	0	0	0	0	0
k__Bacteria	p__Bacteroidetes	c__Chitinophagia	o__Chitinophagales	f__Chitinophagaceae	g__Paracnuella	NA	0	0.0770801	0	0	0	0	0.212459	0	0	0	0	0	0	0	0	0	0	0	0	0	0	0	0	0	0	0	0	0	0.0312806	0
k__Bacteria	p__Chloroflexi	c__Caldilineae	o__Caldilineales	f__Caldilineaceae	g__Litorilinea	NA	0	0	0	0	0	0	0.208333	0	0	0	0	0	0	0	0	0	0	0	0	0	0	0	0	0	0	0	0	0.0110434	0	0
k__Bacteria	p__Proteobacteria	c__Betaproteobacteria	o__Burkholderiales	f__SC-I-84	g__SC-I-84	NA	0	0	0	0	0	0	0.202145	0	0	0	0	0	0	0	0	0	0	0	0	0	0	0	0	0	0	0	0	0	0	0
k__Bacteria	p__Proteobacteria	c__Gammaproteobacteria	o__Enterobacterales	f__Enterobacteriaceae	g__Phytobacter	NA	0	0	0	0	0	0	0	0	0	0	0	0	0	0	0.14623	0	0	0	0	0	0	0.0667735	0	0	0	0	0	0	0	0
k__Bacteria	p__Bacteroidetes	c__Bacteroidia	o__Bacteroidales	f__Porphyromonadaceae	g__Porphyromonas	NA	0.0167802	0.168743	0	0	0	0	0.455858	0	0.0439689	0	0.00229066	0	0	0	0	0	0	0	0	0	0	0	0	0.0333029	0	0	0	0	0.0271099	0.0850943
k__Bacteria	p__Proteobacteria	c__Gammaproteobacteria	o__Nevskiales	f__Steroidobacteraceae	NA	NA	0	0	0	0	0	0	0.19802	0	0	0	0	0	0	0	0	0	0	0	0	0	0	0	0	0	0	0	0	0	0.0521344	0
k__Bacteria	p__Bacteroidetes	c__Chitinophagia	o__Chitinophagales	f__Chitinophagaceae	g__Segetibacter	NA	0	0	0	0	0	0.0318516	0.0536304	0	0	0.19504	0	0	0	0	0	0	0	0	0	0	0	0	0	0	0	0	0	0	0.0521344	0
k__Bacteria	p__Proteobacteria	c__Gammaproteobacteria	o__Alteromonadales	f__Idiomarinaceae	g__Pseudidiomarina	NA	0	0	0	0	0	0	0	0	0	0	0	0	0	0	0	0	0	0	0	0	0	0	0.032496	0.0361988	0	0.00560245	0	0	0	0
k__Bacteria	p__Actinobacteria	c__Actinomycetia	o__Bifidobacteriales	f__Bifidobacteriaceae	g__Bifidobacterium	NA	0.104037	0	0	0.0183976	0	0.0298608	0	0	0.0355939	0	0	0	0.0588235	0	0	0	0	0	0	0	0	0	0	0	0	0	0	0	0	0
k__Bacteria	p__Proteobacteria	c__Hydrogenophilalia	o__Hydrogenophilales	f__Hydrogenophilaceae	g__Tepidiphilus	NA	0	0	0	0	0	0.187128	0	0	0	0	0	0	0	0	0	0	0	0	0	0	0	0	0.0113736	0	0	0	0	0	0	0
k__Bacteria	p__Acidobacteria	c__Thermoanaerobaculia	o__Thermoanaerobaculales	f__Thermoanaerobaculaceae	g__Subgroup_10	NA	0	0	0	0	0	0	0.193894	0	0	0	0	0	0	0	0	0	0	0	0	0	0	0	0	0	0	0	0	0	0.0187684	0
k__Bacteria	p__Proteobacteria	c__Alphaproteobacteria	o__Hyphomicrobiales	f__Phyllobacteriaceae	g__Phyllobacterium	NA	0	0.0749969	0	0	0	0	0	0	0	0.117024	0	0	0	0	0	0	0	0	0	0	0	0	0	0	0	0	0	0	0	0
k__Bacteria	p__Bacteroidetes	c__Sphingobacteriia	o__Sphingobacteriales	f__Sphingobacteriaceae	g__Mucilaginibacter	NA	0	0	0	0	0	0	0	0.0387163	0.19472	0	0	0	0	0	0	0	0	0	0	0	0	0	0	0	0	0	0	0	0	0
k__Bacteria	p__Firmicutes	c__Clostridia	o__Eubacteriales	f__Eubacteriales_Family_XIII._Incertae_Sedis	g__Unknown	NA	0	0	0	0	0.171254	0	0	0	0.0355939	0	0.013744	0	0	0	0	0	0	0	0	0	0	0	0	0	0	0	0	0	0	0.0182345
k__Bacteria	p__Chloroflexi	c__Thermomicrobia	o__Sphaerobacterales	f__Sphaerobacteraceae	NA	NA	0	0.191659	0	0.239168	0	0	0.0123762	0	0	0	0	0	0	0	0	0.00709099	0	0	0	0	0.00382168	0	0	0	0	0	0	0	0.0125123	0
k__Bacteria	p__Bacteroidetes	c__Flavobacteriia	o__Flavobacteriales	f__Weeksellaceae	g__Moheibacter	NA	0	0	0	0	0	0.145323	0	0	0	0.0184775	0	0	0.00784314	0	0	0	0	0	0	0	0	0.140224	0.0129984	0	0	0	0	0	0	0.0648338
k__Bacteria	p__Proteobacteria	c__Gammaproteobacteria	o__Thiotrichales	f__Thiotrichaceae	g__Thiothrix	NA	0	0	0	0	0	0.183147	0	0	0	0	0	0	0	0	0	0	0	0	0	0	0	0	0	0	0	0	0	0	0	0
k__Bacteria	p__Actinobacteria	c__Actinomycetia	o__Geodermatophilales	f__Geodermatophilaceae	g__Geodermatophilus	NA	0	0.187492	0.0358375	0	0	0.308562	0.0556931	0	0	0	0	0	0	0	0	0	0	0	0	0	0	0	0	0	0	0	0	0	0.0125123	0
k__Bacteria	p__Planctomycetes	c__Candidatus_Brocadiia	o__Candidatus_Brocadiales	f__Candidatus_Brocadiaceae	g__Candidatus_Kuenenia	NA	0	0	0	0.206973	0	0	0	0	0	0	0	0	0	0	0	0	0	0	0	0	0	0	0	0	0	0	0	0	0	0
k__Bacteria	p__Actinobacteria	c__Acidimicrobiia	o__Acidimicrobiales	f__Ilumatobacteraceae	NA	NA	0	0	0.199346	0	0	0	0	0	0	0	0	0	0	0	0	0	0	0	0	0	0	0	0	0	0	0	0	0	0	0
k__Bacteria	p__Firmicutes	c__Clostridia	o__Eubacteriales	f__Clostridiaceae	g__Fonticella	NA	0	0	0	0	0	0	0	0	0	0.180668	0	0	0	0	0	0	0	0	0	0	0	0	0	0	0	0	0	0	0	0
k__Bacteria	p__Bacteroidetes	c__Bacteroidia	o__Bacteroidales	f__Dysgonomonadaceae	NA	NA	0	0	0	0	0	0.175184	0	0	0	0	0	0	0	0	0	0	0	0	0	0	0	0	0	0	0	0	0	0	0	0
k__Bacteria	p__Proteobacteria	c__Alphaproteobacteria	o__Hyphomicrobiales	f__Xanthobacteraceae	g__Azorhizobium	NA	0	0	0	0	0	0	0	0	0	0	0	0	0	0	0	0	0	0	0.146573	0	0	0.0300481	0.008124	0	0	0	0	0	0	0
k__Bacteria	p__Cyanobacteria	c__Unknown	o__Synechococcales	f__Prochlorococcaceae	g__Prochlorococcus	NA	0	0	0	0.200074	0	0	0	0	0	0	0	0	0	0	0	0	0	0	0	0	0.0210192	0	0	0	0	0	0	0.00736228	0	0
k__Bacteria	p__Proteobacteria	c__Alphaproteobacteria	o__Caulobacterales	f__Caulobacteraceae	g__Phenylobacterium	NA	0.00671209	0	0	0	0	0	0.0309406	0.0193582	0	0	0	0	0.0588235	0	0	0	0.0237284	0.0132901	0.0319795	0	0	0.138555	0.0276216	0	0	0.00746993	0	0	0.0145976	0
k__Bacteria	p__Proteobacteria	c__Oligoflexia	o__Bdellovibrionales	f__Bdellovibrionaceae	g__Pseudobdellovibrio	NA	0	0	0	0	0	0	0	0	0	0	0	0	0	0	0	0.00709099	0	0	0.106598	0	0	0	0	0	0	0	0	0	0	0
k__Bacteria	p__Firmicutes	c__Clostridia	o__Eubacteriales	f__Clostridiaceae	g__Youngiibacter	NA	0	0	0	0.195474	0	0	0	0	0	0	0	0	0	0	0	0	0	0	0	0	0	0	0	0	0	0	0	0	0	0
k__Bacteria	p__Proteobacteria	c__Betaproteobacteria	o__Burkholderiales	f__Comamonadaceae	g__Rhodoferax	NA	0	0	0	0	0	0	0.17533	0	0	0	0	0	0	0	0	0	0.034514	0	0	0	0	0	0	0	0	0	0	0	0	0
k__Bacteria	p__Proteobacteria	c__Alphaproteobacteria	o__Sphingomonadales	f__Erythrobacteraceae	NA	NA	0	0	0	0	0	0	0.185644	0.182827	0.0816566	0	0	0	0.0509804	0	0	0	0	0	0	0	0.0133759	0	0	0	0	0	0	0.0147246	0	0.0871204
k__Bacteria	p__Bacteroidetes	c__Flavobacteriia	o__Flavobacteriales	f__Weeksellaceae	g__Kaistella	NA	0	0	0	0	0	0	0	0	0	0	0	0	0.0235294	0	0	0.10211	0	0	0.0612941	0	0	0	0	0	0	0	0	0	0.0521344	0
k__Bacteria	p__Firmicutes	c__Clostridia	o__Eubacteriales	f__Lachnospiraceae	NA	NA	0	0.164576	0	0	0	0	0	0	0	0	0	0	0.0372549	0	0	0	0	0	0	0	0	0	0.0259968	0.00868772	0	0	0.0113569	0.0220868	0	0
k__Bacteria	p__Planctomycetes	c__Planctomycetia	o__Pirellulales	f__Lacipirellulaceae	g__Lacipirellula	NA	0	0	0	0	0	0	0.171205	0	0	0	0	0	0	0	0	0	0	0	0	0	0	0	0	0	0	0	0	0	0	0
k__Bacteria	p__Proteobacteria	c__Alphaproteobacteria	o__Hyphomicrobiales	f__Chelatococcaceae	g__Chelatococcus	NA	0	0.0812466	0	0	0	0.111481	0.105198	0.068829	0	0	0	0	0	0	0	0	0	0	0	0	0	0	0	0	0	0	0	0	0.102183	0
k__Bacteria	p__Bacteroidetes	c__Chitinophagia	o__Chitinophagales	f__Chitinophagaceae	g__Rurimicrobium	NA	0.0402725	0	0	0	0	0	0.169142	0	0	0	0	0	0	0	0	0	0	0	0	0	0	0	0	0	0	0	0	0	0	0
k__Bacteria	p__Candidatus_Melainabacteria	c__Unknown	o__Vampirovibrionales	f__Unknown	g__Vampirovibrio	NA	0.0620868	0.0124995	0	0	0	0	0.103135	0.124753	0.0335001	0	0	0	0.0627451	0	0	0	0.0452996	0	0	0	0	0	0	0	0	0.00746993	0	0	0	0
k__Bacteria	p__Firmicutes	c__Bacilli	o__Lactobacillales	f__Lactobacillaceae	g__Periweissella	NA	0	0	0	0	0	0	0	0	0	0	0	0	0	0	0	0	0	0	0	0	0	0	0	0	0.0040853	0	0.059056	0	0	0.16411
k__Bacteria	p__Bacteroidetes	c__Cytophagia	o__Cytophagales	f__Cytophagaceae	g__Spirosoma	NA	0	0	0	0.200074	0	0.0258794	0	0	0	0.0123183	0	0	0	0	0	0	0	0	0	0	0.00764336	0	0.0048744	0	0	0	0	0	0.0125123	0
k__Bacteria	p__Firmicutes	c__Bacilli	o__Lactobacillales	f__Lactobacillaceae	g__Dellaglioa	NA	0	0	0	0	0	0	0	0	0	0	0	0	0	0	0	0	0.146684	0	0	0	0	0	0	0	0	0	0.0272566	0	0	0
k__Bacteria	p__Firmicutes	c__Bacilli	o__Bacillales	f__Bacillaceae	g__Weizmannia	NA	0	0	0	0	0	0.159258	0	0	0	0	0	0	0	0	0	0	0	0	0	0	0	0	0	0	0	0	0	0	0	0
k__Bacteria	p__Actinobacteria	c__Actinomycetia	o__Micrococcales	f__Micrococcaceae	g__Glutamicibacter	NA	0	0	0	0	0	0	0	0	0	0	0	0	0	0	0	0	0	0	0.0106598	0	0	0	0	0	0	0	0	0.0662605	0.0896711	0.036469
k__Bacteria	p__Bacteroidetes	c__Chitinophagia	o__Chitinophagales	f__Chitinophagaceae	g__Flavisolibacter	NA	0	0	0	0.165578	0	0.0537495	0	0	0.0481564	0	0	0	0.0137255	0	0	0	0	0	0	0	0	0	0	0	0	0	0	0	0	0.160058
k__Bacteria	p__Actinobacteria	c__Actinomycetia	o__Propionibacteriales	f__Propionibacteriaceae	NA	NA	0	0	0	0	0	0	0	0	0	0.0431141	0	0	0	0	0	0	0.0194141	0	0	0	0	0	0	0	0	0	0	0	0	0.0283648
k__Bacteria	p__Bacteroidetes	c__Bacteroidia	o__Bacteroidales	f__Paludibacteraceae	g__F0058	NA	0	0	0	0	0	0	0.160891	0	0	0	0	0	0	0	0	0	0	0	0	0	0	0	0	0	0	0	0	0	0	0
k__Bacteria	p__Bacteroidetes	c__Chitinophagia	o__Chitinophagales	f__Chitinophagaceae	g__Sediminibacterium	NA	0	0.0291655	0.0828742	0	0	0	0.0144389	0	0	0.12113	0	0	0	0	0.00352361	0	0	0	0	0	0.011465	0	0.00974881	0.00579181	0	0.00560245	0	0	0	0
k__Bacteria	p__Proteobacteria	c__Betaproteobacteria	o__Burkholderiales	f__Burkholderiaceae	g__Polynucleobacter	NA	0	0	0	0	0	0	0	0	0.159126	0	0	0	0	0	0	0	0	0	0	0	0	0	0	0.030407	0	0	0	0	0	0
k__Bacteria	p__Firmicutes	c__Tissierellia	o__Tissierellales	f__Tissierellaceae	g__Tepidimicrobium	NA	0	0	0	0	0	0	0	0	0.159126	0	0	0	0	0	0	0	0	0	0	0	0	0	0	0	0	0	0	0	0	0
k__Bacteria	p__Actinobacteria	c__Actinomycetia	o__Streptomycetales	f__Streptomycetaceae	g__Streptomyces	NA	0	0.0291655	0	0	0	0	0	0.0946399	0.0335001	0	0	0	0.0254902	0	0	0	0.0819707	0	0	0	0	0	0.0194976	0	0	0	0	0	0	0.0425472
k__Bacteria	p__Proteobacteria	c__Alphaproteobacteria	o__Rhodospirillales	f__Acetobacteraceae	g__Belnapia	NA	0	0	0	0	0	0	0	0	0	0	0	0	0.147059	0	0	0	0	0	0	0	0	0	0	0.0101357	0	0	0	0	0.0250245	0
k__Bacteria	p__Cyanobacteria	c__Unknown	o__Oscillatoriales	f__Microcoleaceae	g__Microcoleus	NA	0	0.156243	0	0	0	0	0	0	0	0	0	0	0	0	0	0	0	0	0	0	0	0	0	0	0	0	0	0	0	0
k__Bacteria	p__Fusobacteria	c__Fusobacteriia	o__Fusobacteriales	f__Fusobacteriaceae	g__Fusobacterium	NA	0	0.0666639	0	0	0.0165064	0	0.0886964	0	0.0125626	0	0.0217613	0	0	0	0	0	0	0	0	0	0	0	0.0259968	0	0	0	0	0.012884	0	0.135746
k__Bacteria	p__Bacteroidetes	c__Cytophagia	o__Cytophagales	f__Fulvivirgaceae	g__Chryseolinea	NA	0	0	0.165748	0	0	0.021898	0	0	0	0	0	0	0.0372549	0	0	0	0	0	0	0	0	0	0	0	0	0	0	0	0	0
k__Bacteria	p__Firmicutes	c__Bacilli	o__Lactobacillales	f__Lactobacillaceae	g__Lacticaseibacillus	NA	0	0	0	0	0	0	0	0	0	0	0	0	0	0	0	0	0.15747	0	0	0	0	0	0	0	0	0	0	0	0	0
k__Bacteria	p__Actinobacteria	c__Actinomycetia	o__Micrococcales	f__Microbacteriaceae	g__Frigoribacterium	NA	0	0	0	0	0	0.0398145	0	0	0	0	0	0	0	0	0	0	0	0	0	0	0	0	0	0.0767415	0	0	0	0	0	0
k__Bacteria	p__Firmicutes	c__Bacilli	o__Lactobacillales	f__Carnobacteriaceae	NA	NA	0	0	0	0.167878	0	0	0	0	0.0230313	0	0	0	0	0	0	0	0	0	0	0	0.0210192	0	0	0	0	0	0	0	0	0
k__Bacteria	p__Firmicutes	c__Bacilli	o__Bacillales	NA	NA	NA	0	0	0	0	0.214583	0.0159258	0	0.0215091	0	0	0	0	0	0	0	0	0	0	0	0	0.011465	0	0	0	0	0	0	0	0.0208538	0.0668598
k__Bacteria	p__Proteobacteria	c__Alphaproteobacteria	o__Rhodospirillales	f__Rhodospirillaceae	g__Novispirillum	NA	0	0	0	0	0	0	0	0	0	0	0	0	0	0	0	0.00850919	0.0733422	0.0382092	0	0	0	0	0	0	0.0939619	0	0	0	0.00417075	0
k__Bacteria	p__Proteobacteria	c__Alphaproteobacteria	o__Hyphomicrobiales	f__Devosiaceae	g__Devosia	NA	0	0	0	0	0	0.203054	0.105198	0.0860363	0	0	0	0	0	0	0	0	0.0215712	0	0.0226522	0	0.00573252	0	0	0.0101357	0	0	0	0	0.0312806	0
k__Bacteria	p__Firmicutes	c__Bacilli	o__Bacillales	f__Planococcaceae	g__Planococcus	NA	0	0	0	0.160979	0	0	0.0391914	0.00645272	0	0	0	0	0	0	0	0	0	0	0	0	0	0	0	0.0231673	0	0	0	0	0.0604759	0
k__Bacteria	p__Proteobacteria	c__Alphaproteobacteria	o__Hyphomicrobiales	f__Methylobacteriaceae	g__Microvirga	NA	0	0.0499979	0	0	0	0.199072	0.231023	0.0365654	0	0	0	0	0.0529412	0	0	0	0	0	0	0	0.0229301	0	0	0	0	0	0	0	0.0208538	0
k__Bacteria	p__Proteobacteria	c__Alphaproteobacteria	o__Unknown	f__Unknown	g__Micavibrio	NA	0	0	0	0	0	0	0	0	0	0	0	0	0	0	0.0123326	0.0156002	0	0.146192	0.0386419	0	0	0	0	0	0	0	0	0	0	0
k__Bacteria	p__Proteobacteria	c__Alphaproteobacteria	o__Sphingomonadales	f__Erythrobacteraceae	g__Qipengyuania	NA	0	0	0	0	0	0	0	0	0	0	0	0	0	0	0	0	0.144527	0	0	0	0	0	0	0	0	0	0	0	0	0
k__Bacteria	p__Cyanobacteria	c__Unknown	o__Synechococcales	f__Merismopediaceae	g__Merismopedia	NA	0	0.139578	0	0	0	0	0	0	0	0	0	0	0	0	0	0	0	0	0	0	0	0	0	0	0	0	0	0	0	0
k__Bacteria	p__Firmicutes	c__Clostridia	o__Eubacteriales	f__Oscillospiraceae	g__Fastidiosipila	NA	0	0.133328	0.0783945	0	0	0	0.0247525	0	0	0	0	0	0	0	0	0	0	0	0	0	0	0	0	0.00434386	0	0	0	0	0	0
k__Bacteria	p__Proteobacteria	c__Betaproteobacteria	o__Burkholderiales	f__Oxalobacteraceae	g__Duganella	NA	0	0	0	0	0	0	0	0	0	0	0	0.0178629	0	0	0	0	0	0	0	0	0	0	0	0.123076	0	0	0	0	0	0
k__Bacteria	p__Bacteroidetes	c__Cytophagia	o__Cytophagales	f__Hymenobacteraceae	g__Adhaeribacter	NA	0.0385945	0	0	0	0	0.0119443	0	0.144111	0	0	0	0	0	0	0	0	0	0	0	0	0	0	0	0	0	0	0.0113569	0	0	0
k__Bacteria	p__Cyanobacteria	c__Unknown	o__Chroococcidiopsidales	f__Aliterellaceae	g__Aliterella	NA	0	0	0	0	0	0	0	0.268863	0	0	0.00687199	0	0	0	0	0	0	0	0	0	0	0	0	0	0	0	0	0	0.0521344	0
k__Bacteria	p__Proteobacteria	c__Betaproteobacteria	o__Nitrosomonadales	f__Methylophilaceae	g__Methylotenera	NA	0	0	0	0	0	0.0238887	0.0866337	0	0	0	0	0	0.0333333	0	0	0	0	0	0	0	0	0	0	0.031855	0	0	0	0	0	0.074964
k__Bacteria	p__Firmicutes	c__Bacilli	o__Bacillales	f__Bacillaceae	g__Halalkalibacterium_(ex_Joshi_et_al._2022)	NA	0	0	0	0	0	0	0	0	0	0	0	0	0	0	0	0	0	0	0	0	0	0	0	0	0	0	0	0	0	0.13372
k__Bacteria	p__Proteobacteria	c__Epsilonproteobacteria	o__Campylobacterales	f__Helicobacteraceae	g__Wolinella	NA	0	0	0	0	0	0	0	0	0.136094	0	0	0	0	0	0	0	0	0	0	0	0	0	0	0	0	0	0	0	0	0
k__Bacteria	p__Acidobacteria	NA	NA	NA	NA	NA	0	0.0624974	0	0	0	0	0	0	0	0.131395	0	0	0	0	0	0	0	0	0	0	0	0	0	0	0	0	0	0	0	0
k__Bacteria	p__Verrucomicrobia	c__Opitutae	o__Puniceicoccales	f__Puniceicoccaceae	g__Pelagicoccus	NA	0	0	0	0	0.132051	0	0	0	0	0	0	0	0	0	0	0	0	0	0	0	0	0	0	0	0	0	0	0	0	0
k__Bacteria	p__Firmicutes	c__Erysipelotrichia	o__Erysipelotrichales	f__Turicibacteraceae	g__Turicibacter	NA	0	0	0	0	0	0	0	0	0	0	0	0	0.054902	0	0	0	0	0	0	0	0	0	0.0292464	0.101357	0	0	0	0	0.050049	0
k__Bacteria	p__Firmicutes	NA	NA	NA	NA	NA	0.0184582	0.0708304	0.14111	0	0	0.0119443	0	0	0	0.0533793	0	0	0.0156863	0	0	0	0.0452996	0	0	0	0.0802553	0	0.00974881	0	0	0	0	0	0	0
k__Bacteria	p__Unknown	c__Saccharimonadia	o__Saccharimonadales	f__Saccharimonadales	g__Saccharimonadales	NA	0	0	0	0	0	0	0	0.135507	0	0	0	0	0.0294118	0	0	0	0	0	0	0	0	0	0	0	0	0	0	0	0.0479636	0.0952246
k__Bacteria	p__Bacteroidetes	c__Flavobacteriia	o__Flavobacteriales	f__Crocinitomicaceae	g__Brumimicrobium	NA	0	0	0	0	0	0	0	0	0	0	0	0	0.109804	0	0	0	0	0	0	0	0.0095542	0	0	0	0	0	0	0	0	0
k__Bacteria	p__Proteobacteria	c__Gammaproteobacteria	o__Enterobacterales	f__Yersiniaceae	NA	NA	0	0	0	0	0	0	0	0	0	0	0	0	0	0	0	0	0	0	0	0	0	0	0.0454944	0.0492304	0	0	0	0.0588982	0	0
k__Bacteria	p__Proteobacteria	c__Alphaproteobacteria	o__Sphingomonadales	f__Sphingomonadaceae	NA	NA	0	0.16666	0	0	0	0.115462	0.212459	0.0537727	0	0	0	0	0	0	0	0	0	0	0	0	0	0	0	0.0390947	0	0	0	0	0.0437929	0
k__Bacteria	p__Proteobacteria	c__Alphaproteobacteria	o__Rhodospirillales	f__Geminicoccaceae	g__Geminicoccus	NA	0	0	0	0	0	0	0	0	0	0	0	0	0	0	0	0	0	0	0.00799488	0	0	0	0	0.0854292	0	0	0	0	0.0187684	0
k__Bacteria	p__Actinobacteria	c__Actinomycetia	o__Corynebacteriales	f__Mycobacteriaceae	g__Mycolicibacterium	NA	0.0117461	0	0	0.135682	0	0	0.0474422	0	0	0.0759629	0	0	0.0588235	0	0	0	0.0107856	0	0	0	0	0.0116854	0	0	0	0	0	0	0	0
k__Bacteria	p__Cyanobacteria	c__Unknown	o__Nostocales	f__Nostocaceae	NA	NA	0	0.120828	0	0	0	0	0	0	0	0	0	0	0	0	0	0	0	0	0	0	0	0	0	0	0	0	0	0	0	0
k__Bacteria	p__Proteobacteria	c__Betaproteobacteria	o__Neisseriales	f__Neisseriaceae	g__Kingella	NA	0	0.0833299	0	0	0	0	0	0	0	0	0	0	0	0	0	0	0	0	0	0	0	0	0.0292464	0	0	0	0	0	0	0
k__Bacteria	p__Proteobacteria	c__Gammaproteobacteria	o__Enterobacterales	f__Pectobacteriaceae	g__Pectobacterium	NA	0	0	0	0	0	0	0	0	0.173782	0	0	0	0	0	0	0	0	0	0	0	0.0324843	0	0	0.0593661	0	0	0	0	0	0
k__Bacteria	p__Proteobacteria	c__Gammaproteobacteria	o__Oceanospirillales	f__Halomonadaceae	g__Halomonas	NA	0	0	0	0	0	0	0.0660066	0.0559236	0	0	0	0	0	0	0	0	0	0	0	0	0	0	0.0211224	0.121628	0	0	0.00681416	0	0	0
k__Bacteria	p__Proteobacteria	c__Betaproteobacteria	o__Burkholderiales	f__Oxalobacteraceae	NA	NA	0	0	0	0	0	0.035833	0	0.193582	0	0	0	0	0	0	0	0	0.0258855	0	0	0	0	0	0	0	0	0	0	0	0	0
k__Bacteria	p__Chloroflexi	c__Anaerolineae	o__Aggregatilineales	f__Aggregatilineaceae	g__Aggregatilinea	NA	0	0	0.127671	0	0	0	0	0	0	0	0	0	0	0	0	0	0	0	0	0	0	0	0	0	0	0	0	0	0	0
k__Bacteria	p__Cyanobacteria	c__Unknown	o__Oscillatoriales	f__Microcoleaceae	g__Symplocastrum	NA	0	0	0.127671	0	0	0	0	0	0	0	0	0	0	0	0	0	0	0	0	0	0	0	0	0	0	0	0	0	0	0
k__Bacteria	p__Bacteroidetes	c__Flavobacteriia	o__Flavobacteriales	f__Flavobacteriaceae	g__Capnocytophaga	NA	0	0	0	0	0	0	0.049505	0	0	0	0.00687199	0	0	0	0	0	0	0	0	0	0.011465	0	0.0227472	0	0	0	0	0	0.0250245	0.115485
k__Bacteria	p__Firmicutes	c__Bacilli	o__Lactobacillales	f__Enterococcaceae	g__Catellicoccus	NA	0	0	0	0	0	0	0	0.122602	0	0	0	0	0	0	0	0	0	0	0	0	0	0	0	0	0	0	0	0	0	0
k__Bacteria	p__Proteobacteria	c__Alphaproteobacteria	o__Hyphomicrobiales	f__Xanthobacteraceae	NA	NA	0	0	0	0	0	0	0	0	0	0	0.0515399	0	0.0215686	0	0.0193798	0	0	0	0	0	0	0	0	0	0	0	0	0	0	0
k__Bacteria	p__Firmicutes	c__Bacilli	o__Bacillales	f__Bacillaceae	g__Sinibacillus	NA	0	0	0	0	0	0	0	0	0	0	0	0	0.0941176	0	0	0	0	0.0132901	0	0	0	0	0	0	0	0	0	0	0	0
k__Bacteria	p__Actinobacteria	c__Actinomycetia	o__Geodermatophilales	f__Geodermatophilaceae	NA	NA	0	0	0	0	0	0.0995362	0.084571	0	0	0	0	0	0	0	0	0	0	0	0	0	0	0	0.016248	0	0	0	0.0408849	0.0110434	0	0
k__Bacteria	p__Proteobacteria	c__Alphaproteobacteria	o__Hyphomicrobiales	f__Phyllobacteriaceae	NA	NA	0	0	0	0	0	0.0238887	0	0	0	0	0	0	0.0431373	0	0	0	0	0	0	0	0	0	0.008124	0	0	0	0	0	0	0.226918
k__Bacteria	p__Bacteroidetes	c__Bacteroidia	o__Bacteroidales	f__[Paraprevotellaceae]	g__[Prevotella]	NA	0	0	0	0	0	0	0.115512	0	0	0	0	0	0	0	0	0	0	0	0	0	0	0	0	0	0	0	0	0.00920285	0	0
k__Bacteria	p__Acidobacteria	c__Vicinamibacteria	o__Vicinamibacterales	f__Vicinamibacteraceae	NA	NA	0	0	0	0	0	0	0.0598185	0	0	0	0	0	0	0	0	0	0	0	0	0	0	0	0	0	0	0	0	0	0.016683	0.111433
k__Bacteria	p__Actinobacteria	c__Rubrobacteria	o__Gaiellales	f__Gaiellaceae	g__Gaiella	NA	0	0	0	0	0	0.0258794	0	0.1183	0	0	0	0	0	0	0	0	0	0	0	0	0	0	0	0	0	0	0	0	0	0
k__Bacteria	p__Actinobacteria	c__Actinomycetia	o__Micrococcales	f__Cellulomonadaceae	NA	NA	0	0.112495	0	0	0	0	0	0	0	0	0	0	0.0254902	0	0	0	0	0	0	0	0	0	0	0	0	0	0	0	0	0
k__Bacteria	p__Candidatus_Gracilibacteria	c__Unknown	o__Absconditabacteriales_(SR1)	f__Absconditabacteriales_(SR1)	g__Absconditabacteriales_(SR1)	NA	0	0	0	0	0	0	0.111386	0	0	0	0	0	0	0	0	0	0	0	0	0	0	0	0	0.0376468	0	0	0	0	0	0
k__Bacteria	p__Chloroflexi	c__Anaerolineae	o__Anaerolineales	f__Anaerolineaceae	NA	NA	0	0	0	0	0	0.057731	0	0	0	0	0	0	0	0	0	0	0	0	0	0	0	0	0	0.0115836	0	0	0	0	0.0625613	0
k__Bacteria	p__Firmicutes	c__Clostridia	o__Eubacteriales	NA	NA	NA	0	0.0229157	0	0	0.0598358	0.0338423	0	0.0365654	0	0.125236	0	0.0018803	0	0	0	0	0	0	0	0	0	0	0.0048744	0.0333029	0	0	0	0	0.0375368	0
k__Bacteria	p__Acidobacteria	c__Holophagae	o__Holophagales	f__Holophagaceae	g__Geothrix	NA	0	0	0	0	0	0	0.105198	0	0	0	0	0	0	0	0	0	0	0	0	0	0	0	0	0	0	0	0	0	0	0
k__Bacteria	p__Actinobacteria	c__Actinomycetia	o__Micrococcales	f__Beutenbergiaceae	g__Miniimonas	NA	0	0	0	0	0	0	0	0	0	0.102653	0	0	0	0	0	0	0	0	0	0	0	0	0	0	0	0	0	0	0	0
k__Bacteria	p__Proteobacteria	c__Gammaproteobacteria	NA	NA	NA	NA	0	0.133328	0	0	0	0.0298608	0	0	0	0	0	0.0018803	0	0	0	0	0	0	0	0.00154902	0	0.00500801	0.0422448	0.0202713	0	0	0	0	0.0729881	0.0810422
k__Bacteria	p__Proteobacteria	c__Gammaproteobacteria	o__Cellvibrionales	f__Cellvibrionaceae	g__Cellvibrio	NA	0	0	0	0	0	0	0	0	0	0	0	0	0.00588235	0	0	0	0	0	0.0572967	0	0	0	0	0.130316	0	0	0	0	0	0
k__Bacteria	p__Actinobacteria	c__Acidimicrobiia	o__Unknown	f__Unknown	g__Unknown	NA	0	0	0	0	0	0	0	0	0	0	0	0	0	0	0	0	0	0	0	0	0	0	0	0	0	0	0	0	0	0.101303
k__Bacteria	p__Proteobacteria	c__Betaproteobacteria	o__Burkholderiales	f__Comamonadaceae	g__Variovorax	NA	0	0	0	0	0	0.0995362	0	0.0301127	0	0	0	0	0	0	0	0	0	0	0	0	0	0	0	0	0	0	0	0	0	0
k__Bacteria	p__Actinobacteria	c__Thermoleophilia	o__Solirubrobacterales	f__Parviterribacteraceae	g__Parviterribacter	NA	0	0	0	0	0	0.0238887	0.103135	0	0	0	0	0	0	0	0	0	0	0	0	0	0	0	0	0	0	0	0	0	0	0.0263387
k__Bacteria	p__Proteobacteria	c__Gammaproteobacteria	o__Legionellales	f__Coxiellaceae	g__Rickettsiella	NA	0	0	0	0	0	0	0	0	0	0	0	0.0460674	0	0	0	0	0	0	0	0	0	0	0	0	0	0	0	0	0	0
k__Bacteria	p__Proteobacteria	c__Alphaproteobacteria	o__Rhodobacterales	f__Rhodobacteraceae	g__Pseudogemmobacter	NA	0	0	0	0	0	0	0	0	0	0	0	0	0	0	0	0	0	0	0.0652915	0	0	0	0	0	0	0	0	0	0	0
k__Bacteria	p__Proteobacteria	c__Gammaproteobacteria	o__Xanthomonadales	f__Xanthomonadaceae	g__Chujaibacter	NA	0	0.102079	0	0	0	0	0	0	0	0	0	0	0	0	0	0	0	0	0	0	0	0	0	0	0	0	0	0	0	0
k__Bacteria	p__Proteobacteria	c__Deltaproteobacteria	o__Myxococcales	NA	NA	NA	0	0	0	0	0	0.0338423	0	0	0.0376877	0	0	0	0	0	0	0	0	0	0	0	0	0.015024	0	0.0289591	0	0	0	0	0.00625613	0
k__Bacteria	p__Fusobacteria	c__Fusobacteriia	o__Fusobacteriales	f__Leptotrichiaceae	NA	NA	0	0	0	0	0	0	0	0	0	0	0	0	0	0	0	0	0	0	0	0	0	0	0	0.0709497	0	0	0	0	0	0
k__Bacteria	p__Actinobacteria	c__Actinomycetia	o__Propionibacteriales	f__Propionibacteriaceae	g__Microlunatus	NA	0	0	0	0.112685	0	0.0278701	0.0206271	0	0.0209376	0	0	0	0	0	0	0	0	0	0	0	0	0	0	0	0	0	0	0	0	0
k__Bacteria	p__Actinobacteria	c__Actinomycetia	o__Micrococcales	f__Promicromonosporaceae	g__Promicromonospora	NA	0	0	0	0	0.101102	0	0	0	0	0	0	0	0	0	0	0	0	0	0	0	0	0	0	0	0	0	0	0	0	0
k__Bacteria	p__Actinobacteria	NA	NA	NA	NA	NA	0	0.00833299	0	0	0	0	0	0	0.102594	0	0	0	0	0	0	0	0.0215712	0.0116289	0	0	0.00764336	0	0	0	0	0	0	0.00552171	0.0458783	0.0303908
k__Bacteria	p__Planctomycetes	c__Planctomycetia	o__Planctomycetales	f__Planctomycetaceae	g__Rubinisphaera	NA	0	0	0	0	0	0	0	0	0	0	0	0	0.0941176	0	0	0	0	0	0	0	0	0	0	0	0	0	0	0	0	0
k__Bacteria	p__Firmicutes	c__Tissierellia	o__Tissierellales-Unknown	f__Peptoniphilaceae-Unknown	g__Ezakiella-Finegoldia	NA	0	0.0999958	0	0	0	0	0	0	0	0.0923873	0	0	0	0	0	0	0	0	0	0	0	0	0	0	0	0	0	0	0	0
k__Bacteria	p__Proteobacteria	c__Gammaproteobacteria	o__Chromatiales	f__Chromatiaceae	g__Rheinheimera	NA	0	0	0	0	0	0	0	0	0	0	0	0	0	0	0	0.0382914	0	0	0	0	0	0	0	0.123076	0	0	0	0	0	0
k__Bacteria	p__Acidobacteria	c__Blastocatellia	o__Blastocatellales	f__Blastocatellaceae	g__Stenotrophobacter	NA	0	0	0	0	0	0	0.0948845	0	0	0	0	0	0	0	0	0	0	0	0	0	0	0	0	0	0	0	0	0	0	0.0972506
k__Bacteria	p__Actinobacteria	c__Acidimicrobiia	o__Acidimicrobiales	f__Iamiaceae	g__Actinomarinicola	NA	0	0	0	0	0	0.00597217	0	0	0	0	0	0	0.0372549	0	0	0	0	0	0	0	0	0	0	0	0	0	0	0	0	0.0972506
k__Bacteria	p__Deinococcus-Thermus	c__Deinococci	o__Thermales	f__Thermaceae	g__Meiothermus	NA	0	0	0	0	0.0990385	0.0477774	0	0	0	0	0	0	0	0	0	0	0	0	0	0	0	0	0	0	0	0	0	0	0	0
k__Bacteria	p__Actinobacteria	c__Actinomycetia	o__Micrococcales	f__Microbacteriaceae	g__Rathayibacter	NA	0	0	0	0	0	0.0617124	0	0.0365654	0	0	0	0	0	0	0	0	0	0	0	0	0	0	0	0	0	0	0	0	0	0
k__Bacteria	p__Firmicutes	c__Clostridia	o__Eubacteriales	f__Oscillospiraceae	g__Ruminococcus	NA	0	0.0979126	0	0	0	0	0.0330033	0	0	0.0205305	0	0	0	0	0	0	0.0215712	0	0	0	0	0	0	0	0	0	0	0	0	0
k__Bacteria	p__Proteobacteria	c__Betaproteobacteria	o__Burkholderiales	f__Comamonadaceae	g__Curvibacter	NA	0	0	0	0.0137982	0	0.0179165	0	0	0	0	0	0	0	0	0	0	0	0	0	0	0	0	0	0	0	0	0	0	0.0792443	0
k__Bacteria	p__Chloroflexi	c__Chloroflexia	o__Kallotenuales	f__Kallotenuaceae	g__Kallotenue	NA	0.00671209	0	0	0.108086	0	0.0736568	0.00825083	0.0172073	0	0	0	0.00282045	0	0	0	0	0	0	0	0	0	0.00834669	0	0	0	0	0	0	0	0
k__Bacteria	p__Verrucomicrobia	c__Spartobacteria	o__Unknown	f__Unknown	g__Unknown	NA	0	0	0	0.108086	0	0.0557403	0	0	0	0	0	0	0	0	0	0	0	0	0	0	0	0	0	0	0	0	0	0	0.0354514	0
k__Bacteria	p__Bacteroidetes	c__Bacteroidia	o__Bacteroidales	f__Dysgonomonadaceae	g__Dysgonomonas	NA	0	0	0	0	0	0	0	0	0	0	0	0	0.0156863	0	0	0	0	0	0	0	0	0	0.0129984	0.0275111	0	0	0	0	0	0
k__Bacteria	p__Firmicutes	c__Bacilli	o__Bacillales	f__Staphylococcaceae	g__Macrococcus	NA	0	0	0	0	0	0	0	0	0	0	0	0	0	0	0.0193798	0	0.0496139	0	0	0	0.0229301	0.0233707	0	0	0	0	0	0	0	0
k__Bacteria	p__Actinobacteria	c__Thermoleophilia	o__Solirubrobacterales	f__Solirubrobacteraceae	g__Solirubrobacter	NA	0	0	0	0.0896882	0	0.0298608	0.0948845	0.0150564	0	0	0	0	0	0	0	0	0	0	0	0	0	0	0	0	0	0	0	0	0.00625613	0
k__Bacteria	p__Proteobacteria	c__Betaproteobacteria	o__Burkholderiales	f__Burkholderiaceae	g__Chitinimonas	NA	0	0	0	0	0.0557092	0	0	0	0	0.0184775	0	0	0	0	0	0	0	0.0149514	0	0	0	0	0	0	0	0	0	0	0	0
k__Bacteria	p__Bacteroidetes	c__Chitinophagia	o__Chitinophagales	f__Chitinophagaceae	g__Taibaiella	NA	0	0	0.100793	0	0	0	0	0	0	0	0	0	0	0	0	0	0	0	0	0	0	0	0	0	0	0	0	0	0	0
k__Bacteria	p__Actinobacteria	c__Actinomycetia	o__Micromonosporales	f__Micromonosporaceae	NA	NA	0.0302044	0.0145827	0	0	0	0.105508	0.0330033	0	0	0	0	0	0	0	0	0	0	0	0	0	0	0	0	0	0	0	0	0	0	0
k__Bacteria	p__Proteobacteria	c__Gammaproteobacteria	o__Pasteurellales	f__Pasteurellaceae	g__Aggregatibacter	NA	0	0	0	0	0	0	0	0	0	0	0	0	0	0	0	0	0	0	0	0	0	0	0	0	0	0	0	0	0	0
k__Bacteria	p__Proteobacteria	c__Alphaproteobacteria	o__Hyphomicrobiales	f__Methylocystaceae	g__Methylosinus	NA	0	0	0	0	0	0.0597217	0	0.0193582	0	0	0	0	0	0	0	0	0	0.00830634	0	0	0	0	0	0	0	0	0	0	0	0
k__Bacteria	p__Proteobacteria	c__Betaproteobacteria	o__Burkholderiales	f__Burkholderiaceae	g__Quisquiliibacterium	NA	0	0.133328	0	0	0	0	0	0	0	0	0	0	0	0	0	0	0	0	0	0	0	0	0	0	0	0	0	0	0	0
k__Bacteria	p__Firmicutes	c__Bacilli	o__Bacillales	f__Planococcaceae	g__Kurthia	NA	0	0	0	0	0	0	0	0	0	0	0	0	0	0	0	0	0	0	0	0	0.0267518	0.0684428	0	0	0	0	0	0.0809851	0	0
k__Bacteria	p__Actinobacteria	c__Actinomycetia	o__Micrococcales	f__Ornithinimicrobiaceae	g__Ornithinimicrobium	NA	0	0	0	0.101187	0	0	0.0165017	0.02366	0	0	0	0	0	0	0	0	0	0	0	0	0	0	0	0	0	0	0	0	0.0104269	0
k__Bacteria	p__Actinobacteria	c__Actinomycetia	o__Micrococcales	f__Intrasporangiaceae	g__Arsenicicoccus	NA	0	0	0	0	0	0.0875918	0	0	0	0	0	0	0	0	0	0	0	0	0	0	0	0	0	0	0	0	0	0	0	0
k__Bacteria	p__Acidobacteria	c__Blastocatellia	o__Blastocatellales	f__Pyrinomonadaceae	NA	NA	0	0	0	0	0	0	0	0	0.0921254	0	0	0	0	0	0	0	0	0	0	0	0	0	0	0	0	0	0	0	0	0
k__Bacteria	p__Firmicutes	c__Bacilli	o__Lactobacillales	f__Aerococcaceae	g__Eremococcus	NA	0	0	0	0	0	0	0	0	0	0.0780159	0	0	0	0	0	0	0.0107856	0.0132901	0	0	0	0	0	0	0	0	0	0	0	0
k__Bacteria	p__Actinobacteria	c__Actinomycetia	o__Micrococcales	f__Microbacteriaceae	g__Microbacterium	NA	0	0	0	0	0	0.0856011	0	0.0172073	0	0.0143714	0	0	0	0	0	0.0468005	0	0	0.123921	0	0	0	0	0.0550222	0	0	0	0	0.127208	0
k__Bacteria	p__Proteobacteria	c__Alphaproteobacteria	o__Hyphomicrobiales	f__Phyllobacteriaceae	g__Corticibacterium	NA	0	0.0895796	0	0	0	0	0	0	0	0	0	0	0	0	0	0	0	0	0	0	0	0	0	0	0	0	0	0	0	0
k__Bacteria	p__Actinobacteria	c__Actinomycetia	o__Micrococcales	f__Jonesiaceae	g__Flavimobilis	NA	0	0	0	0	0	0	0	0	0	0	0	0	0	0	0	0	0	0	0	0	0	0	0	0	0	0	0	0	0.0896711	0
k__Bacteria	p__Bacteroidetes	c__Cytophagia	o__Cytophagales	f__Cytophagaceae	g__Rhodocytophaga	NA	0	0	0	0.0988869	0	0.0238887	0	0	0	0	0	0	0	0	0	0	0	0	0	0	0	0	0	0	0	0	0	0	0	0.0587556
k__Bacteria	p__Chloroflexi	c__Dehalococcoidia	o__SAR202_clade	f__SAR202_clade	g__SAR202_clade	NA	0	0.0416649	0	0	0	0.0119443	0.0886964	0	0	0	0	0	0	0	0	0	0	0	0	0	0	0	0	0	0	0	0	0	0	0
k__Bacteria	p__Proteobacteria	c__Gammaproteobacteria	o__Nevskiales	f__Steroidobacteraceae	g__Steroidobacter	NA	0	0	0	0	0	0.0895825	0	0	0	0	0	0	0	0	0	0	0	0	0	0	0	0	0	0	0	0	0.0249852	0.0110434	0	0
k__Bacteria	p__Proteobacteria	c__Gammaproteobacteria	o__Enterobacterales	f__Hafniaceae	g__Hafnia	NA	0	0	0	0.0965873	0	0	0	0	0	0	0	0	0	0	0	0.00709099	0.0215712	0	0	0	0	0	0	0	0	0	0	0	0	0
k__Bacteria	p__Firmicutes	c__Bacilli	o__Bacillales	f__Bacillaceae	g__Metabacillus	NA	0	0.0270822	0	0	0.0866587	0	0	0	0	0	0	0	0	0	0	0	0	0	0	0	0	0	0	0.0376468	0	0	0	0	0	0
k__Bacteria	p__Bacteroidetes	c__Cytophagia	o__Cytophagales	f__Cyclobacteriaceae	g__Algoriphagus	NA	0	0	0	0	0	0	0.0866337	0	0	0	0	0	0	0	0	0	0	0	0	0	0	0	0	0	0	0	0	0	0	0
k__Bacteria	p__Proteobacteria	c__Gammaproteobacteria	o__Oceanospirillales	f__Halomonadaceae	NA	NA	0	0	0	0	0	0	0	0	0.0879379	0	0	0	0	0	0	0	0	0	0	0	0	0	0	0	0	0	0	0	0	0
k__Bacteria	p__Bacteroidetes	c__Flavobacteriia	o__Flavobacteriales	f__Crocinitomicaceae	g__Fluviicola	NA	0	0	0	0	0	0	0	0	0	0	0	0	0.0803922	0	0	0	0	0	0	0	0.0229301	0	0	0	0	0	0	0	0	0
k__Bacteria	p__Acidobacteria	c__Acidobacteriia	o__Bryobacterales	f__Bryobacteraceae	g__Paludibaculum	NA	0	0.0395817	0	0	0	0	0	0	0	0	0	0	0.0803922	0	0	0	0	0	0	0	0	0	0	0	0	0	0	0.0184057	0	0
k__Bacteria	p__Actinobacteria	c__Actinomycetia	o__Actinomycetales	f__Actinomycetaceae	g__Gleimia	NA	0	0.0854131	0	0	0	0	0	0	0	0.0431141	0	0	0	0	0	0	0	0	0	0	0	0	0	0	0	0	0	0	0	0
k__Bacteria	p__Proteobacteria	c__Alphaproteobacteria	o__Hyphomicrobiales	f__Rhizobiaceae	g__Neorhizobium	NA	0	0	0	0	0	0	0	0	0	0	0	0	0	0	0	0	0	0	0	0	0	0	0	0	0.0558324	0	0	0	0	0
k__Bacteria	p__Gemmatimonadetes	c__Longimicrobia	o__Longimicrobiales	f__Longimicrobiaceae	g__Longimicrobium	NA	0	0.0229157	0	0	0	0.035833	0.117574	0.0537727	0	0	0	0	0.0352941	0	0	0	0	0	0	0	0	0	0	0	0	0	0	0	0	0
k__Bacteria	p__Firmicutes	c__Bacilli	o__Bacillales	f__Bacillaceae	g__Compostibacillus	NA	0.0671209	0	0	0	0	0	0	0	0	0	0	0	0	0	0	0	0	0	0	0	0	0	0	0.0376468	0	0	0	0	0	0
k__Bacteria	p__Firmicutes	c__Bacilli	o__Bacillales	f__Paenibacillaceae	g__Saccharibacillus	NA	0	0.0833299	0	0	0	0	0	0.0344145	0	0.0225836	0	0	0	0	0	0	0	0	0	0	0	0	0	0.0173754	0	0	0	0	0	0
k__Bacteria	p__Chloroflexi	c__Anaerolineae	o__Anaerolineales	f__Anaerolineaceae	g__Bellilinea	NA	0	0	0	0	0	0	0	0	0	0	0	0	0	0	0	0	0	0	0	0	0	0	0	0.0579181	0	0	0	0	0	0
k__Bacteria	p__Actinobacteria	c__Actinomycetia	o__Micrococcales	f__Promicromonosporaceae	g__Cellulosimicrobium	NA	0	0	0	0.0919879	0	0	0	0	0	0	0	0	0	0	0	0	0	0	0	0	0	0	0	0	0	0	0	0	0	0
k__Bacteria	p__Proteobacteria	c__Alphaproteobacteria	o__Hyphomonadales	f__Hyphomonadaceae	g__SWB02	NA	0	0	0	0	0	0	0	0	0	0	0	0	0	0	0	0	0.0841279	0	0	0	0	0	0	0	0	0	0	0	0	0
k__Bacteria	p__Actinobacteria	c__Actinomycetia	o__Micrococcales	f__Microbacteriaceae	g__Salinibacterium	NA	0	0	0	0	0	0.0776382	0	0	0	0	0	0	0	0	0	0	0	0	0	0	0	0	0	0	0	0	0	0	0	0
k__Bacteria	p__Acidobacteria	c__Acidobacteriia	o__Acidobacteriales	f__Acidobacteriaceae	g__Granulicella	NA	0	0	0	0	0	0.0139351	0	0.157016	0	0	0	0	0	0	0	0	0	0	0	0	0	0	0	0	0	0	0	0	0	0
k__Bacteria	p__Proteobacteria	c__Alphaproteobacteria	o__Hyphomicrobiales	f__Xanthobacteraceae	g__Xanthobacter	NA	0	0	0	0	0	0	0	0	0	0	0	0	0	0	0.0669486	0	0.0603995	0	0	0	0	0	0	0	0	0	0	0	0	0
k__Bacteria	p__Firmicutes	c__Bacilli	o__Lactobacillales	f__Carnobacteriaceae	g__Atopostipes	NA	0	0	0	0	0	0	0	0	0.0565315	0	0	0	0	0	0	0	0.0150999	0	0	0	0.0095542	0	0	0.0347509	0.00680884	0.0205423	0.0158997	0	0.050049	0.105355
k__Bacteria	p__Bacteroidetes	c__Bacteroidia	o__Bacteroidales	f__Barnesiellaceae	g__Barnesiella	NA	0	0	0	0	0	0	0.0783828	0	0	0	0	0	0	0	0	0	0	0	0	0	0	0	0	0	0	0	0	0	0	0
k__Bacteria	p__Planctomycetes	c__Planctomycetia	o__Planctomycetales	f__Planctomycetaceae	g__Unknown	NA	0.0620868	0	0	0	0	0.035833	0	0	0	0	0	0	0	0	0	0	0	0	0	0	0	0	0	0	0	0	0	0	0.0125123	0
k__Bacteria	p__Firmicutes	c__Negativicutes	o__Selenomonadales	f__Selenomonadaceae	g__Megamonas	NA	0	0	0	0	0	0	0	0	0	0.0759629	0	0	0	0	0	0	0	0	0	0	0	0	0	0	0	0	0	0	0	0
k__Bacteria	p__Proteobacteria	c__Betaproteobacteria	o__Burkholderiales	f__Oxalobacteraceae	g__Noviherbaspirillum	NA	0	0.0770801	0	0	0	0	0	0.0279618	0	0	0	0	0	0	0	0	0	0	0	0	0	0	0	0	0	0	0	0	0	0.0668598
k__Bacteria	p__Armatimonadetes	c__Armatimonadia	o__Armatimonadales	f__Armatimonadaceae	g__Armatimonas	NA	0	0	0.0403172	0	0	0	0	0	0	0	0	0	0	0	0	0	0.0366711	0	0	0	0	0	0	0	0	0	0	0	0	0.074964
k__Bacteria	p__Proteobacteria	c__Alphaproteobacteria	o__Sphingomonadales	f__Erythrobacteraceae	g__Tsuneonella	NA	0	0	0	0	0	0	0	0	0	0	0	0	0	0	0	0	0	0	0	0	0	0	0.0227472	0	0	0	0	0	0	0.0303908
k__Bacteria	p__Proteobacteria	c__Gammaproteobacteria	o__Alteromonadales	f__Alteromonadaceae	g__Alishewanella	NA	0	0	0	0	0	0	0	0	0	0	0	0	0	0	0	0	0	0	0	0	0	0	0	0.0767415	0.0136177	0	0	0	0	0
k__Bacteria	p__Actinobacteria	c__Actinomycetia	o__Micrococcales	f__Intrasporangiaceae	g__Knoellia	NA	0	0	0	0.0827891	0	0	0	0	0	0	0	0	0	0	0	0	0	0	0	0	0	0	0	0	0	0	0	0	0	0
k__Bacteria	p__Proteobacteria	c__Gammaproteobacteria	o__Xanthomonadales	f__Xanthomonadaceae	g__Xanthomonas	NA	0	0	0	0	0	0	0	0.0774327	0	0	0.00801732	0	0	0	0	0	0	0	0	0	0	0	0	0.0188234	0	0.0336147	0	0	0	0
k__Bacteria	p__Proteobacteria	c__Alphaproteobacteria	o__Rhodospirillales	f__Acetobacteraceae	g__Craurococcus	NA	0	0.0791634	0	0.119584	0	0.0736568	0.0433168	0	0	0	0	0	0	0	0	0	0	0	0	0	0	0	0	0	0	0	0	0	0.0125123	0
k__Bacteria	p__Actinobacteria	c__Actinomycetia	o__Micromonosporales	f__Micromonosporaceae	g__Actinoplanes	NA	0	0	0	0	0	0.13736	0	0	0	0	0	0	0	0	0	0	0	0	0	0	0	0	0	0	0	0	0	0	0	0
k__Bacteria	p__Firmicutes	c__Negativicutes	o__Selenomonadales	f__Selenomonadaceae	g__Schwartzia	NA	0	0	0	0	0	0	0	0	0.0732815	0	0	0	0	0	0	0	0	0	0	0	0	0	0	0	0	0	0	0	0	0
k__Bacteria	p__Proteobacteria	c__Alphaproteobacteria	o__Rhodobacterales	f__Roseobacteraceae	g__Sulfitobacter	NA	0	0	0	0	0	0	0	0	0	0	0	0	0	0	0	0	0	0	0	0	0	0	0	0	0	0	0.0772271	0	0	0
k__Bacteria	p__Actinobacteria	c__Actinomycetia	o__Micromonosporales	f__Micromonosporaceae	g__Virgisporangium	NA	0	0	0	0	0	0	0	0	0	0	0	0	0	0	0	0	0	0	0	0	0	0	0	0	0	0	0	0	0	0.0688859
k__Bacteria	p__Firmicutes	c__Bacilli	o__Lactobacillales	f__Carnobacteriaceae	g__Trichococcus	NA	0	0	0	0.0781897	0	0	0	0	0	0	0	0	0	0	0	0	0	0	0	0	0	0	0	0.0246152	0	0	0	0	0	0
k__Bacteria	p__Firmicutes	c__Negativicutes	o__Veillonellales	f__Veillonellaceae	g__Anaeroglobus	NA	0	0	0	0	0	0	0.070132	0	0	0	0	0	0	0	0	0	0	0	0	0	0	0	0	0	0	0	0	0	0	0
k__Bacteria	p__Firmicutes	c__Bacilli	o__Bacillales	f__Planococcaceae	g__Paenisporosarcina	NA	0	0	0	0	0	0	0	0.0731309	0	0	0	0	0	0	0	0	0	0	0	0	0	0	0	0	0	0	0	0	0	0
k__Bacteria	p__Bacteroidetes	c__Bacteroidia	o__Bacteroidales	f__Rikenellaceae	g__Ruminofilibacter	NA	0.0553747	0	0	0	0	0	0	0	0	0	0	0	0	0	0	0	0	0	0	0	0	0	0	0	0	0	0	0	0	0
k__Bacteria	p__Proteobacteria	c__Alphaproteobacteria	o__Hyphomicrobiales	f__Methylocystaceae	NA	NA	0	0	0	0	0	0	0	0	0	0	0.00916265	0	0.0490196	0	0	0	0	0	0	0	0	0	0	0	0	0	0	0	0	0
k__Bacteria	p__Firmicutes	c__Bacilli	o__Bacillales	f__Bacillaceae	g__Geobacillus	NA	0	0	0	0	0	0	0	0	0	0.0287427	0	0	0.0647059	0	0	0	0	0	0	0	0	0	0	0.0275111	0	0	0	0	0	0
k__Bacteria	p__Proteobacteria	c__Alphaproteobacteria	o__Hyphomicrobiales	f__Hyphomicrobiaceae	NA	NA	0	0	0	0	0	0	0	0	0	0	0	0	0.0647059	0	0	0	0	0	0	0	0	0	0	0	0	0	0	0	0	0.0607817
k__Bacteria	p__Verrucomicrobia	c__Verrucomicrobiae	o__Verrucomicrobiales	f__Verrucomicrobia_subdivision_3	g__Pedosphaera	NA	0	0.0687471	0	0	0	0	0	0	0	0	0	0	0	0	0	0	0	0	0	0	0	0	0	0	0	0	0	0	0	0
k__Bacteria	p__Bacteroidetes	c__Cytophagia	o__Cytophagales	f__Hymenobacteraceae	g__Siccationidurans	NA	0	0	0	0.07589	0	0	0	0	0	0	0	0	0	0	0	0	0	0	0	0	0	0	0	0	0	0	0	0	0	0
k__Bacteria	p__Proteobacteria	c__Betaproteobacteria	o__Burkholderiales	f__Alcaligenaceae	NA	NA	0	0	0	0	0.068089	0	0	0	0	0	0	0	0	0	0	0	0	0	0	0	0	0.0283787	0	0	0	0	0	0	0	0
k__Bacteria	p__Proteobacteria	c__Betaproteobacteria	o__Unknown	f__Unknown	g__Unknown	NA	0	0	0	0	0.068089	0.0119443	0	0	0	0	0	0	0	0	0	0	0	0	0	0	0	0	0	0	0	0	0	0.012884	0.0271099	0
k__Bacteria	p__Firmicutes	c__Tissierellia	o__Tissierellales	f__Peptoniphilaceae	g__Parvimonas	NA	0	0	0	0	0	0	0.0247525	0	0.069094	0	0.00229066	0	0	0	0	0	0	0	0	0	0	0	0	0	0	0	0	0	0	0
k__Bacteria	p__Acidobacteria	c__Vicinamibacteria	o__Vicinamibacterales	f__Vicinamibacteraceae	g__Luteitalea	NA	0	0	0	0	0	0.00995362	0	0	0.069094	0	0	0	0	0	0	0	0	0	0	0	0	0	0	0	0	0	0	0	0	0
k__Bacteria	p__Proteobacteria	c__Deltaproteobacteria	o__Desulfovibrionales	f__Desulfovibrionaceae	g__Cupidesulfovibrio-Desulfovibrio	NA	0.00671209	0.0145827	0	0	0	0	0	0	0.0586252	0	0	0	0	0	0.0105708	0	0	0	0	0	0	0	0	0	0	0	0	0	0	0
k__Bacteria	p__Actinobacteria	c__Actinomycetia	o__Micrococcales	f__Microbacteriaceae	g__Pseudoclavibacter	NA	0	0.0645806	0	0	0	0	0	0	0	0.0656976	0	0	0	0	0	0.0382914	0.051771	0	0	0	0	0	0	0	0	0	0	0	0	0
k__Bacteria	p__Actinobacteria	c__Rubrobacteria	o__Unknown	f__Unknown	g__Unknown	NA	0	0	0	0	0	0	0	0	0	0	0	0	0	0	0	0	0	0	0	0	0	0	0	0	0	0	0	0	0	0.0648338
k__Bacteria	p__Spirochaetes	c__Spirochaetia	o__Spirochaetales	f__Treponemataceae	g__Treponema	NA	0	0	0	0	0.0660257	0	0	0	0.0209376	0	0	0	0	0	0	0	0	0	0	0	0	0	0	0	0	0	0	0	0	0
k__Bacteria	p__Firmicutes	c__Negativicutes	o__Veillonellales	f__Veillonellaceae	g__Megasphaera	NA	0	0	0	0	0	0	0.0660066	0	0	0	0	0	0	0	0	0	0	0	0	0	0	0	0	0	0	0	0	0	0	0
k__Bacteria	p__Actinobacteria	c__Actinomycetia	o__Actinomycetales	f__Actinomycetaceae	g__Schaalia	NA	0	0	0	0	0	0	0.049505	0.068829	0.0376877	0	0	0	0.0235294	0	0	0	0.017257	0	0	0	0	0	0	0.0101357	0	0	0	0	0	0.0405211
k__Bacteria	p__Proteobacteria	c__Alphaproteobacteria	o__Hyphomicrobiales	f__Phyllobacteriaceae	g__Pseudaminobacter	NA	0	0	0	0	0	0.0617124	0	0	0	0	0	0	0	0	0	0	0	0	0	0	0	0	0	0	0	0	0	0	0	0
k__Bacteria	p__Proteobacteria	c__Alphaproteobacteria	o__Hyphomicrobiales	f__Nitrobacteraceae	g__Rhodopseudomonas	NA	0	0	0	0	0	0.0617124	0	0	0	0	0	0	0	0	0	0	0	0	0	0	0	0	0	0	0	0	0	0	0	0
k__Bacteria	p__Actinobacteria	c__Actinomycetia	o__Micrococcales	NA	NA	NA	0	0	0	0	0	0.0338423	0	0	0.0649065	0	0	0	0	0	0	0	0.0215712	0	0	0	0	0	0	0	0	0	0	0	0	0
k__Bacteria	p__Actinobacteria	c__Actinomycetia	o__Micrococcales	f__Intrasporangiaceae	g__Aquipuribacter	NA	0	0.0624974	0	0	0	0	0	0	0	0	0	0	0	0	0	0	0	0	0	0	0	0	0	0	0	0	0	0	0	0
k__Bacteria	p__Proteobacteria	c__Alphaproteobacteria	o__Hyphomicrobiales	f__Phyllobacteriaceae	g__Aminobacter	NA	0	0.0624974	0	0	0	0	0	0	0	0	0	0	0	0	0	0	0	0	0	0	0	0	0	0	0	0	0	0	0	0
k__Bacteria	p__Proteobacteria	c__Deltaproteobacteria	o__Desulfovibrionales	f__Desulfovibrionaceae	g__Desulfovibrio	NA	0	0.0624974	0	0	0	0	0	0	0	0.0554324	0	0	0	0	0	0	0	0	0	0	0	0	0	0	0	0	0	0	0	0.0182345
k__Bacteria	p__Actinobacteria	c__Actinomycetia	o__Micromonosporales	f__Micromonosporaceae	g__Micromonospora	NA	0	0	0.0671953	0	0	0	0.0556931	0.0365654	0	0	0	0	0	0	0	0	0	0	0	0	0	0	0	0	0	0	0	0	0.0104269	0
k__Bacteria	p__Proteobacteria	c__Betaproteobacteria	o__Burkholderiales	f__Comamonadaceae	g__Azohydromonas	NA	0	0	0	0	0	0	0.0618812	0	0	0	0	0	0	0	0	0	0	0	0	0	0	0	0	0	0	0	0	0	0	0
k__Bacteria	p__Firmicutes	c__Clostridia	o__Thermoanaerobacterales	f__Thermoanaerobacterales_Family_III._Incertae_Sedis	g__Thermoanaerobacterium	NA	0	0	0	0	0	0.0398145	0	0	0	0	0	0	0	0	0	0	0	0	0	0	0	0	0	0.0130316	0	0	0	0	0	0
k__Bacteria	p__Proteobacteria	c__Betaproteobacteria	o__Nitrosomonadales	f__Methylophilaceae	NA	NA	0	0	0	0	0	0	0	0	0	0	0	0	0	0	0	0	0	0	0	0	0	0	0	0	0	0	0	0	0.0604759	0
k__Bacteria	p__Chloroflexi	c__Thermomicrobia	o__Sphaerobacterales	f__Sphaerobacteraceae	g__Nitrolancea	NA	0	0	0	0.0942876	0.0144431	0	0	0	0	0	0	0	0	0	0	0	0.0237284	0	0	0	0	0	0	0	0	0	0	0	0	0
k__Bacteria	p__Firmicutes	c__Clostridia	o__Eubacteriales	f__Oscillospiraceae	g__Acetivibrio	NA	0.0469846	0	0	0	0	0	0	0	0	0	0	0	0	0	0	0	0	0	0	0	0	0	0	0	0	0	0	0	0	0
k__Bacteria	p__Firmicutes	c__Bacilli	o__Bacillales	f__Bacillaceae	g__Peribacillus	NA	0	0	0	0	0	0.0258794	0	0	0.0502502	0	0	0	0	0.0221867	0	0	0	0	0	0	0	0	0	0	0	0	0	0	0	0
k__Bacteria	p__Proteobacteria	c__Gammaproteobacteria	o__Xanthomonadales	f__Xanthomonadaceae	NA	NA	0	0	0	0	0	0	0	0	0	0	0	0	0	0	0	0	0	0	0	0	0	0	0.0454944	0	0	0	0	0	0	0
k__Bacteria	p__Proteobacteria	c__Deltaproteobacteria	NA	NA	NA	NA	0	0	0	0	0	0	0	0	0.0460627	0	0	0	0	0	0	0	0	0	0	0	0	0	0.0454944	0	0	0	0	0	0	0
k__Bacteria	p__Firmicutes	c__Bacilli	o__Bacillales	f__Bacillaceae	g__Niallia	NA	0	0	0	0	0	0	0	0	0	0	0	0	0	0	0	0	0	0	0	0	0	0	0	0	0	0	0	0	0.0583905	0
k__Bacteria	p__Proteobacteria	c__Alphaproteobacteria	o__Hyphomicrobiales	f__Beijerinckiaceae	g__Beijerinckia	NA	0	0	0	0	0	0.0557403	0	0	0	0	0	0	0	0	0	0	0	0	0	0	0	0	0	0	0	0	0	0	0	0
k__Bacteria	p__Actinobacteria	c__Rubrobacteria	o__Rubrobacterales	f__Rubrobacteraceae	g__Rubrobacter	NA	0	0.0499979	0	0	0	0.0736568	0	0	0.060719	0	0	0	0	0	0	0	0	0	0	0	0.00573252	0	0	0.00868772	0	0	0.00454277	0	0.0187684	0
k__Bacteria	p__Proteobacteria	c__Betaproteobacteria	o__Burkholderiales	f__Burkholderiaceae	g__Cupriavidus	NA	0	0	0	0	0	0	0	0	0	0	0	0	0	0	0	0	0	0	0.00399744	0	0	0	0.008124	0.0144795	0	0	0	0	0.0250245	0
k__Bacteria	p__Gemmatimonadetes	c__Unknown	o__Unknown	f__Unknown	g__Unknown	NA	0	0	0	0	0	0	0	0.0580745	0	0	0	0	0	0	0	0	0	0	0	0	0	0	0	0	0	0	0	0	0	0
k__Bacteria	p__Bacteroidetes	c__Flavobacteriia	o__Flavobacteriales	f__Flavobacteriaceae	g__Gramella	NA	0.0302044	0	0	0	0	0	0	0	0	0	0	0	0	0	0	0	0	0.0182739	0	0	0	0	0	0	0	0	0	0	0	0
k__Bacteria	p__Firmicutes	c__Bacilli	o__Bacillales	f__Bacillaceae	g__Parageobacillus	NA	0	0	0	0	0	0	0	0	0	0	0	0	0.0509804	0	0	0	0	0	0	0	0	0	0	0	0	0	0	0	0	0
k__Bacteria	p__Proteobacteria	c__Alphaproteobacteria	o__Rhodospirillales	NA	NA	NA	0	0	0	0	0	0.0258794	0.0268152	0.0279618	0	0	0	0	0	0	0	0	0.0560852	0	0	0	0	0	0	0	0	0	0	0.00552171	0	0
k__Bacteria	p__Proteobacteria	c__Alphaproteobacteria	o__Caulobacterales	f__Caulobacteraceae	NA	NA	0	0	0.0134391	0.0597921	0	0	0	0	0	0	0	0	0	0	0	0	0	0	0	0	0	0	0	0	0	0	0	0.00552171	0	0
k__Bacteria	p__Bacteroidetes	c__Cytophagia	o__Cytophagales	f__Spirosomaceae	g__Leadbetterella	NA	0	0	0	0	0.0536459	0	0	0	0	0	0	0	0	0	0	0	0	0	0	0	0	0	0	0	0	0	0	0	0	0
k__Bacteria	p__Proteobacteria	c__Betaproteobacteria	o__Burkholderiales	NA	NA	NA	0	0	0	0	0	0.0517588	0	0	0	0.0492732	0	0	0	0	0	0	0	0	0	0	0	0	0	0.0231673	0	0	0	0	0	0
k__Bacteria	p__Bacteroidetes	c__Chitinophagia	o__Chitinophagales	f__Chitinophagaceae	g__Flaviaesturariibacter	NA	0	0	0	0	0	0.0517588	0	0	0	0	0	0	0	0	0	0	0	0	0	0	0	0	0	0	0	0	0	0	0	0
k__Bacteria	p__Chloroflexi	c__Anaerolineae	NA	NA	NA	NA	0	0	0	0	0	0	0	0	0.0544377	0	0	0	0	0	0	0	0.0150999	0	0	0	0	0	0	0	0	0	0	0	0	0
k__Bacteria	p__Actinobacteria	c__Actinomycetia	o__Propionibacteriales	f__Propionibacteriaceae	g__Arachnia	NA	0	0	0	0	0	0	0	0	0	0	0	0	0	0	0	0	0	0	0	0	0	0	0	0	0	0	0	0	0	0
k__Bacteria	p__Proteobacteria	c__Gammaproteobacteria	o__Unknown	f__Unknown	g__Haererehalobacter	NA	0	0	0	0	0	0	0	0	0	0	0	0	0.0490196	0	0	0	0	0	0	0	0	0	0	0	0.00272353	0	0	0	0	0
k__Bacteria	p__Bacteroidetes	c__Bacteroidia	o__Bacteroidales	f__Tannerellaceae	NA	NA	0	0	0	0	0	0	0	0	0	0	0	0	0	0	0	0	0	0	0	0	0	0	0.04062	0	0	0	0	0	0	0
k__Bacteria	p__Proteobacteria	c__Betaproteobacteria	o__Burkholderiales	f__Comamonadaceae	g__Schlegelella	NA	0	0	0	0	0	0	0.0288779	0	0	0	0	0	0	0	0	0	0	0	0	0	0	0	0	0.0159275	0	0	0	0	0	0
k__Bacteria	p__Proteobacteria	c__Alphaproteobacteria	o__Rhodospirillales	f__Rhodospirillaceae	g__Lacibacterium	NA	0	0	0.0559961	0	0	0	0	0	0	0	0	0	0	0	0	0.00425459	0.034514	0	0	0	0	0	0	0	0	0	0	0	0	0
k__Bacteria	p__Actinobacteria	c__Actinomycetia	o__Micrococcales	f__Microbacteriaceae	g__Curtobacterium	NA	0	0	0	0.0574924	0	0	0	0	0	0	0	0	0	0	0	0	0	0	0	0	0	0	0	0.0188234	0	0	0	0	0	0
k__Bacteria	p__Unknown	c__Saccharimonadia	o__Saccharimonadales	f__Saccharimonadaceae	g__Saccharimonadaceae	NA	0	0	0	0	0	0	0.0515677	0	0	0.0472202	0	0	0	0	0	0	0	0	0	0	0	0	0	0	0	0	0.0204425	0	0	0
k__Bacteria	p__Proteobacteria	c__Betaproteobacteria	o__Neisseriales	f__Chromobacteriaceae	g__Gulbenkiania	NA	0	0	0	0	0	0	0	0	0	0	0	0	0	0	0	0	0	0	0	0	0	0	0	0	0	0	0	0	0	0
k__Bacteria	p__Proteobacteria	c__Alphaproteobacteria	o__Hyphomicrobiales	f__Phyllobacteriaceae	g__Chelativorans	NA	0.0402725	0	0	0	0	0.0238887	0	0	0	0	0	0	0	0	0	0	0	0	0	0	0	0	0	0	0	0	0	0	0	0
k__Bacteria	p__Proteobacteria	c__Betaproteobacteria	o__Burkholderiales	f__Oxalobacteraceae	g__Undibacterium	NA	0.0402725	0	0	0	0	0	0	0	0	0	0	0	0	0	0	0	0	0	0	0	0	0	0	0	0	0	0	0	0	0
k__Bacteria	p__Proteobacteria	c__Gammaproteobacteria	o__Enterobacterales	NA	NA	NA	0.0402725	0	0	0	0	0	0	0	0	0	0	0	0	0	0	0	0	0	0	0	0	0	0	0.0289591	0	0	0	0	0	0
k__Bacteria	p__Firmicutes	c__Clostridia	o__Eubacteriales	f__Lachnospiraceae	g__Anaerostipes	NA	0.0402725	0	0	0	0	0	0	0	0	0	0	0	0	0	0	0	0	0	0	0	0	0	0	0	0	0	0	0	0	0
k__Bacteria	p__Bacteroidetes	c__Flavobacteriia	o__Flavobacteriales	f__Flavobacteriaceae	g__Maribacter	NA	0	0	0	0	0	0	0	0	0	0	0	0	0.0470588	0	0	0	0	0	0	0	0	0	0	0	0	0	0	0	0	0
k__Bacteria	p__Firmicutes	c__Bacilli	o__Bacillales	f__Bacillaceae	g__Priestia	NA	0	0	0	0	0	0	0	0	0	0	0	0	0.0470588	0	0	0	0.0258855	0	0	0	0	0	0	0	0	0	0	0	0	0
k__Bacteria	p__Proteobacteria	c__Gammaproteobacteria	o__Enterobacterales	f__Erwiniaceae	g__Mixta	NA	0	0	0	0	0	0	0	0	0	0	0	0	0.0470588	0	0	0	0.0215712	0	0	0	0	0	0	0	0	0	0	0	0	0
k__Bacteria	p__Firmicutes	c__Clostridia	o__Eubacteriales	f__Oscillospiraceae	g__Anaerofilum	NA	0	0	0	0	0	0	0	0	0	0	0	0	0	0	0	0	0	0	0	0	0	0	0.0503688	0	0	0	0	0	0	0
k__Bacteria	p__Acidobacteria	c__Acidobacteriia	o__Bryobacterales	f__Solibacteraceae	g__Candidatus_Solibacter	NA	0	0.0374984	0	0	0	0	0	0	0	0	0	0	0	0	0	0	0	0	0	0	0	0	0	0	0	0	0	0	0.050049	0
k__Bacteria	p__Firmicutes	c__Bacilli	o__Bacillales	f__Bacillaceae	g__Virgibacillus	NA	0	0	0	0.0551927	0	0	0	0	0.0418752	0	0	0	0	0	0	0	0	0	0	0	0	0	0	0	0	0	0	0	0	0
k__Bacteria	p__Firmicutes	c__Negativicutes	o__Selenomonadales	f__Sporomusaceae	g__Propionispora	NA	0	0	0	0	0	0.0477774	0	0	0	0	0	0	0	0	0	0	0	0	0	0	0	0	0	0	0	0	0	0	0	0
k__Bacteria	p__Bacteroidetes	c__Cytophagia	o__Cytophagales	f__Hymenobacteraceae	NA	NA	0	0	0	0	0	0.021898	0	0.0838854	0	0	0	0	0	0	0	0	0.0237284	0	0	0	0	0	0	0	0	0	0.0181711	0	0	0
k__Bacteria	p__Actinobacteria	c__Acidimicrobiia	o__Acidimicrobiales	f__Iamiaceae	g__Aquihabitans	NA	0	0	0	0	0	0	0	0	0.0774691	0	0	0	0	0	0	0	0	0	0	0	0	0	0	0	0	0	0	0	0	0
k__Bacteria	p__Proteobacteria	c__Alphaproteobacteria	o__Rhodobacterales	f__Rhodobacteraceae	g__Rhodovulum	NA	0	0	0	0	0	0	0	0	0	0	0	0	0	0	0	0	0.0496139	0	0	0	0	0	0	0	0	0	0	0	0	0
k__Bacteria	p__Proteobacteria	c__Alphaproteobacteria	o__Hyphomicrobiales	f__Rhizobiaceae	g__Neorhizobium-Rhizobium	NA	0	0	0	0	0	0.0457866	0	0	0	0	0	0	0	0	0	0	0	0	0	0	0	0	0	0	0	0	0	0	0	0
k__Bacteria	p__Actinobacteria	c__Actinomycetia	o__Pseudonocardiales	f__Pseudonocardiaceae	g__Saccharopolyspora	NA	0	0	0	0	0	0	0.0474422	0	0.0125626	0	0	0.0075212	0	0	0	0	0	0	0	0	0	0	0	0	0	0	0	0	0	0
k__Bacteria	p__Actinobacteria	c__Actinomycetia	o__Actinomycetales	f__Actinomycetaceae	g__Actinobaculum	NA	0	0.0458314	0	0	0	0	0	0	0	0	0	0	0	0	0	0	0	0	0	0	0	0	0	0	0	0	0	0	0	0
k__Bacteria	p__Armatimonadetes	c__Fimbriimonadia	o__Fimbriimonadales	f__Fimbriimonadaceae	g__Fimbriimonas	NA	0	0	0	0	0	0	0	0.0150564	0	0	0	0	0	0	0	0	0	0	0	0	0	0.00333868	0	0.0115836	0	0	0	0	0	0.0243127
k__Bacteria	p__Proteobacteria	c__Gammaproteobacteria	o__Xanthomonadales	f__Rhodanobacteraceae	g__Dokdonella	NA	0	0	0	0	0	0	0	0	0	0	0	0	0	0	0	0	0	0	0.0119923	0	0	0	0	0	0.0299589	0	0	0	0	0
k__Bacteria	p__Proteobacteria	c__Gammaproteobacteria	o__Xanthomonadales	f__Xanthomonadaceae	g__Arenimonas	NA	0	0	0	0	0	0	0	0	0	0	0	0	0	0	0	0	0	0	0	0	0	0	0	0	0	0	0	0	0	0.0445732
k__Bacteria	p__Proteobacteria	c__Betaproteobacteria	o__Burkholderiales	f__Unknown	g__Aquincola	NA	0	0	0	0	0	0	0	0	0	0	0	0	0	0	0	0	0	0	0	0	0	0	0	0	0	0	0	0	0	0.0445732
k__Bacteria	p__Actinobacteria	c__Actinomycetia	o__Kineosporiales	f__Kineosporiaceae	g__Quadrisphaera	NA	0	0	0	0.0505933	0	0	0	0	0	0	0	0	0	0	0	0	0	0	0	0	0	0	0	0	0	0	0	0	0	0
k__Bacteria	p__Actinobacteria	c__Actinomycetia	o__Kineosporiales	f__Kineosporiaceae	g__Kineosporia	NA	0	0	0	0	0	0.0437959	0.0185644	0	0	0	0	0	0	0	0	0	0	0	0	0	0	0	0	0	0	0	0	0	0	0
k__Bacteria	p__Proteobacteria	c__Alphaproteobacteria	o__Rhodospirillales	f__Azospirillaceae	g__Deserticella-Skermanella	NA	0	0	0	0	0	0.0437959	0	0	0	0	0	0	0	0	0	0	0	0	0	0	0	0	0	0	0	0	0	0	0	0
k__Bacteria	p__Actinobacteria	c__Actinomycetia	o__Kineosporiales	f__Kineosporiaceae	g__Pseudokineococcus	NA	0	0	0	0	0	0	0	0.04732	0	0	0	0	0	0	0	0	0	0	0	0	0	0	0	0	0	0	0	0	0	0
k__Bacteria	p__Actinobacteria	c__Actinomycetia	o__Propionibacteriales	f__Nocardioidaceae	g__Marmoricola	NA	0.0134242	0.016666	0	0	0	0	0	0	0.0460627	0	0	0	0	0	0	0	0	0	0	0	0	0	0	0	0	0	0	0	0	0
k__Bacteria	p__Proteobacteria	c__Alphaproteobacteria	o__Hyphomicrobiales	f__Brucellaceae	g__Daeguia	NA	0	0	0	0	0	0.0199072	0	0	0	0	0	0	0	0	0	0	0	0	0	0	0	0	0	0	0	0	0	0	0	0
k__Bacteria	p__Firmicutes	c__Bacilli	o__Bacillales	f__Bacillaceae	g__Fredinandcohnia	NA	0	0.0437482	0	0	0	0	0	0	0	0	0	0	0	0	0	0	0	0	0	0	0	0	0	0	0	0	0	0	0	0
k__Bacteria	p__Proteobacteria	c__Betaproteobacteria	o__Burkholderiales	f__Burkholderiaceae	NA	NA	0	0.0437482	0	0	0	0	0	0	0	0	0	0	0	0	0	0	0	0	0	0	0	0	0	0	0	0	0	0	0	0
k__Bacteria	p__Proteobacteria	c__Alphaproteobacteria	o__Hyphomicrobiales	f__Kaistiaceae	g__Kaistia	NA	0	0	0	0	0	0	0	0	0	0	0	0	0	0	0	0	0	0	0.0066624	0	0	0	0	0.030407	0	0	0	0	0	0
k__Bacteria	p__Bacteroidetes	c__Flavobacteriia	o__Flavobacteriales	f__Vicingaceae	g__Vicingus	NA	0	0	0	0	0	0	0	0	0	0	0	0	0	0	0	0	0	0	0	0	0	0	0	0	0.00272353	0	0.0431563	0	0	0
k__Bacteria	p__Firmicutes	c__Clostridia	o__Eubacteriales	f__Lachnospiraceae	g__Catonella	NA	0	0	0	0	0	0	0	0	0	0	0	0	0	0	0	0	0	0	0	0	0	0	0	0	0	0	0	0	0	0.0425472
k__Bacteria	p__Abditibacteriota	c__Abditibacteria	o__Abditibacteriales	f__Abitibacteriaceae	g__Abditibacterium	NA	0	0	0	0.0206973	0	0.0597217	0	0	0	0	0	0	0	0	0	0	0	0	0	0	0	0	0	0.00868772	0	0	0	0	0	0
k__Bacteria	p__Bacteroidetes	c__Sphingobacteriia	o__Sphingobacteriales	f__Sphingobacteriaceae	g__Arcticibacter	NA	0	0	0	0	0	0.0617124	0	0	0	0	0	0	0	0	0	0	0	0	0	0	0	0	0	0	0	0	0	0	0	0
k__Bacteria	p__Firmicutes	c__Bacilli	o__Bacillales	f__Planococcaceae	g__Solibacillus	NA	0.0335604	0	0	0	0	0	0	0	0	0	0	0	0	0	0	0	0	0	0	0	0	0	0	0	0	0	0	0	0	0
k__Bacteria	p__Verrucomicrobia	c__Opitutae	o__Puniceicoccales	f__Puniceicoccaceae	NA	NA	0.0335604	0	0	0	0	0	0	0	0	0	0	0	0	0	0	0	0	0	0	0	0	0	0	0	0	0	0	0	0	0
k__Bacteria	p__Bacteroidetes	c__Cytophagia	o__Cytophagales	f__Hymenobacteraceae	g__Rufibacter	NA	0.0335604	0	0	0	0	0	0	0	0	0	0	0	0	0	0	0	0	0	0	0	0	0	0	0	0	0	0	0	0.0396221	0
k__Bacteria	p__Unknown	c__Saccharimonadia	o__Saccharimonadales	f__Saccharimonadaceae	NA	NA	0	0	0	0	0	0	0	0	0	0	0	0	0	0	0	0	0.0841279	0	0	0	0	0	0	0.00868772	0	0	0	0	0	0
k__Bacteria	p__Proteobacteria	c__Betaproteobacteria	o__Rhodocyclales	f__Rhodocyclaceae	g__Azospira	NA	0	0	0	0	0	0	0	0	0	0	0	0	0	0	0	0	0.0258855	0	0	0	0	0	0	0	0	0	0	0	0.016683	0
k__Bacteria	p__Firmicutes	c__Clostridia	o__Eubacteriales	f__Oscillospiraceae	NA	NA	0	0	0	0	0	0	0	0	0	0	0	0	0	0	0	0	0	0	0	0	0	0	0.00974881	0.0246152	0	0	0	0	0	0
k__Bacteria	p__Firmicutes	c__Clostridia	o__Eubacteriales	f__Lachnospiraceae	g__Mediterraneibacter	NA	0	0	0	0	0	0	0.0309406	0	0	0	0	0	0	0	0	0	0	0	0	0	0	0	0	0	0	0	0	0	0	0.0101303
k__Bacteria	p__Proteobacteria	c__Alphaproteobacteria	o__Rhodospirillales	f__Rhodospirillaceae	g__Defluviicoccus	NA	0	0	0	0	0	0.0398145	0	0	0	0	0	0	0.0156863	0	0	0	0	0	0	0	0	0	0	0	0	0	0	0	0	0
k__Bacteria	p__Actinobacteria	c__Actinomycetia	o__Micrococcales	f__Promicromonosporaceae	g__Isoptericola	NA	0	0	0	0	0	0.0398145	0	0	0	0	0	0	0	0	0	0	0	0	0	0	0	0	0	0	0	0	0	0	0	0
k__Bacteria	p__Proteobacteria	c__Alphaproteobacteria	o__Rhodospirillales	f__Acetobacteraceae	g__Sediminicoccus	NA	0	0	0	0	0	0.0398145	0	0	0	0	0	0	0	0	0	0	0	0	0	0	0	0	0	0	0	0	0	0	0	0
k__Bacteria	p__Proteobacteria	c__Alphaproteobacteria	o__Rhodobacterales	f__Rhodobacteraceae	g__Cereibacter	NA	0	0	0	0	0	0	0	0.0172073	0.0418752	0	0	0	0	0	0	0	0	0	0	0	0	0	0	0	0	0	0	0	0	0
k__Bacteria	p__Proteobacteria	c__Gammaproteobacteria	o__Oceanospirillales	f__Halomonadaceae	g__Cobetia	NA	0	0	0	0	0	0	0	0	0	0	0	0.0037606	0	0	0.0264271	0	0	0	0	0	0	0	0	0	0	0	0	0	0	0
k__Bacteria	p__Actinobacteria	c__Actinomycetia	o__Corynebacteriales	f__Mycobacteriaceae	NA	NA	0	0	0	0	0	0	0	0	0	0	0	0	0	0	0	0	0.0409854	0	0	0	0	0	0	0	0	0	0	0	0	0
k__Bacteria	p__Proteobacteria	c__Betaproteobacteria	o__Nitrosomonadales	f__Thiobacillaceae	g__Thiobacillus	NA	0	0	0	0	0	0	0	0	0	0	0	0	0	0	0	0	0	0	0	0	0	0	0	0.0275111	0	0	0	0	0	0
k__Bacteria	p__Proteobacteria	c__Gammaproteobacteria	o__Pseudomonadales-Xanthomonadales	f__Pseudomonadaceae-Xanthomonadaceae	g__Pseudomonas-Stenotrophomonas	NA	0	0	0	0	0	0	0	0	0	0	0	0	0	0	0	0	0	0	0	0	0	0	0	0	0.0258736	0	0	0	0	0
k__Bacteria	p__Bacteroidetes	c__Chitinophagia	o__Chitinophagales	f__Chitinophagaceae	g__Panacibacter	NA	0	0	0	0	0	0.0378237	0	0	0	0	0	0	0	0	0	0	0	0	0	0	0	0	0	0	0	0	0	0	0	0
k__Bacteria	p__Actinobacteria	c__Actinomycetia	o__Micrococcales	f__Bogoriellaceae	g__Georgenia	NA	0	0	0	0	0	0.0378237	0	0	0	0.0082122	0	0	0	0	0	0	0	0	0	0	0	0	0	0	0	0	0	0	0	0
k__Bacteria	p__Bacteroidetes	c__Cytophagia	o__Cytophagales	f__Hymenobacteraceae	g__Pontibacter	NA	0	0	0	0.00459939	0.0371394	0	0.0391914	0	0	0	0	0	0	0	0	0	0	0.0132901	0	0	0	0	0	0	0	0	0	0	0	0
k__Bacteria	p__Actinobacteria	c__Actinomycetia	o__Corynebacteriales	f__Tsukamurellaceae	g__Tsukamurella	NA	0	0	0	0	0	0	0.0391914	0	0	0	0	0	0	0	0	0	0	0	0	0	0	0	0	0	0	0	0	0	0	0
k__Bacteria	p__Tenericutes	c__Mollicutes	o__Mycoplasmatales	f__Mycoplasmataceae	NA	NA	0.0302044	0	0	0	0	0	0	0	0	0	0	0	0	0	0	0	0	0	0	0	0	0	0	0	0	0	0	0	0	0
k__Bacteria	p__Actinobacteria	c__Actinomycetia	o__Actinomycetales	f__Actinomycetaceae	g__Varibaculum	NA	0	0	0	0	0	0	0	0	0	0.0369549	0	0	0	0	0	0	0	0	0	0	0	0	0	0.0101357	0	0	0	0	0	0
k__Bacteria	p__Proteobacteria	c__Alphaproteobacteria	o__Rhodospirillales	f__Azospirillaceae	g__Azospirillum	NA	0	0	0	0	0	0	0	0	0	0	0	0	0.0352941	0	0	0.00992739	0.0215712	0	0	0	0	0	0	0	0	0	0	0	0	0
k__Bacteria	p__Proteobacteria	c__Alphaproteobacteria	o__Hyphomicrobiales	f__Methylobacteriaceae	g__Enterovirga	NA	0	0	0	0	0	0	0	0	0	0	0	0	0.0352941	0	0	0	0	0	0.0146573	0	0	0	0	0	0	0	0	0	0	0
k__Bacteria	p__Firmicutes	c__Clostridia	o__Eubacteriales	f__Peptostreptococcaceae	g__Romboutsia	NA	0	0	0	0	0	0.0298608	0	0	0	0	0	0	0	0	0	0	0.0107856	0	0	0	0	0	0	0	0	0	0	0	0.0271099	0
k__Bacteria	p__Bacteroidetes	c__Chitinophagia	o__Chitinophagales	f__Chitinophagaceae	g__Heliimonas	NA	0	0	0	0	0	0	0	0	0	0	0	0	0	0	0	0	0	0	0	0	0	0.00834669	0	0	0	0	0	0	0.0271099	0
k__Bacteria	p__Bacteroidetes	c__Bacteroidia	o__Bacteroidales	f__Lentimicrobiaceae	g__Lentimicrobium	NA	0	0	0	0	0	0	0	0	0	0	0	0	0	0	0	0	0	0	0	0	0	0	0	0	0	0	0	0	0.0375368	0
k__Bacteria	p__Firmicutes	c__Erysipelotrichia	o__Erysipelotrichales	f__Erysipelotrichaceae	g__Erysipelothrix	NA	0	0.00833299	0	0	0	0	0	0	0	0	0	0	0	0	0	0	0	0	0	0	0	0	0	0	0	0	0	0	0	0.036469
k__Bacteria	p__Proteobacteria	c__Alphaproteobacteria	o__Sphingomonadales	f__Sphingosinicellaceae	g__Sphingoaurantiacus	NA	0	0	0	0.0574924	0	0	0	0	0	0	0	0	0	0	0	0	0	0.0232577	0	0	0	0	0	0	0	0	0	0	0	0
k__Bacteria	p__Cyanobacteria	c__Unknown	o__Nostocales	f__Stigonemataceae	g__Stigonema	NA	0	0	0	0	0.0371394	0	0	0	0	0	0	0	0	0	0	0	0	0	0	0	0	0	0	0	0	0	0	0	0	0
k__Bacteria	p__Planctomycetes	c__Phycisphaerae	o__Tepidisphaerales	f__Tepidisphaeraceae	g__Tepidisphaera	NA	0	0	0	0	0	0.035833	0.0330033	0	0	0	0	0	0.0333333	0	0	0	0.017257	0	0	0	0	0	0	0	0	0	0	0	0	0
k__Bacteria	p__Firmicutes	c__Clostridia	o__Eubacteriales	f__Lachnospiraceae	g__Caecibacterium	NA	0	0	0	0	0	0	0	0	0.0376877	0	0	0	0	0	0	0	0	0	0	0	0	0	0	0	0	0	0	0	0	0
k__Bacteria	p__Proteobacteria	c__Gammaproteobacteria	o__Cardiobacteriales	f__Cardiobacteriaceae	g__Cardiobacterium	NA	0	0	0	0	0	0	0	0	0	0	0	0	0	0	0	0	0	0	0	0	0	0	0	0	0	0	0	0	0	0
k__Bacteria	p__Firmicutes	c__Bacilli	o__Bacillales	f__Thermoactinomycetaceae	g__Thermoactinomyces	NA	0.0285264	0	0	0	0	0	0	0	0	0	0	0	0	0	0	0	0	0	0	0	0	0	0	0	0	0	0	0	0	0
k__Bacteria	p__Proteobacteria	c__Alphaproteobacteria	o__Hyphomicrobiales	f__Hyphomicrobiaceae	g__Aquabacter	NA	0	0	0	0	0	0	0	0	0	0	0	0	0.0235294	0	0	0	0	0.00830634	0	0	0	0	0	0	0	0	0	0	0	0
k__Bacteria	p__Proteobacteria	c__Oligoflexia	o__Bacteriovoracales	NA	NA	NA	0	0	0	0	0	0	0	0	0	0	0	0	0	0	0	0.0127638	0	0	0.0226522	0	0	0	0	0	0	0	0	0	0	0
k__Bacteria	p__Proteobacteria	c__Betaproteobacteria	o__Rhodocyclales	f__Azonexaceae	g__Dechloromonas	NA	0	0	0	0	0	0	0	0	0	0	0	0	0	0	0	0	0	0	0	0	0	0.00834669	0	0	0	0	0	0	0.0354514	0
k__Bacteria	p__Proteobacteria	c__Betaproteobacteria	o__Burkholderiales	f__Sutterellaceae	g__Sutterella	NA	0	0	0	0	0	0	0	0	0	0	0	0	0	0	0	0	0	0	0	0	0	0	0	0	0	0	0	0	0	0.0344429
k__Bacteria	p__Bacteroidetes	c__Flavobacteriia	o__Flavobacteriales	f__Weeksellaceae	g__Cruoricaptor	NA	0	0	0	0	0	0	0	0	0	0	0	0	0	0	0	0	0.034514	0	0	0	0	0	0	0	0	0	0	0	0	0
k__Bacteria	p__Actinobacteria	c__Thermoleophilia	o__Solirubrobacterales	f__Patulibacteraceae	g__Patulibacter	NA	0	0	0	0	0	0	0	0	0	0	0	0	0	0	0	0	0	0	0	0	0	0	0	0.0231673	0	0	0	0	0	0
k__Bacteria	p__Proteobacteria	c__Oligoflexia	o__Oligoflexales	f__Oligoflexaceae	g__Oligoflexus	NA	0	0	0	0	0	0.0318516	0	0	0	0	0	0	0	0	0	0	0.0409854	0	0	0	0	0	0	0	0	0	0	0	0	0
k__Bacteria	p__Chloroflexi	c__Anaerolineae	o__Anaerolineales	f__Anaerolineaceae	g__Brevefilum	NA	0	0	0	0	0	0.0318516	0	0	0	0	0	0	0	0	0	0	0	0	0	0	0	0	0	0	0	0	0	0	0	0
k__Bacteria	p__Bacteroidetes	c__Bacteroidia	o__Bacteroidales	f__Muribaculaceae	g__Duncaniella	NA	0	0	0	0	0	0	0.0330033	0	0	0	0	0	0	0	0	0	0	0	0	0	0	0	0	0	0	0	0	0	0	0
k__Bacteria	p__Actinobacteria	c__Actinomycetia	o__Unknown	f__Unknown	g__Unknown	NA	0	0	0	0	0	0	0.049505	0	0	0	0	0	0	0	0	0	0	0	0	0	0	0	0	0	0	0	0	0	0	0
k__Bacteria	p__Bacteroidetes	c__Cytophagia	o__Cytophagales	f__Spirosomaceae	g__Dyadobacter	NA	0	0	0	0	0	0	0	0.0344145	0	0	0	0	0	0	0	0	0.017257	0	0	0	0	0	0	0	0.00680884	0	0	0	0	0
k__Bacteria	p__Proteobacteria	c__Hydrogenophilalia	o__Hydrogenophilales	f__Hydrogenophilaceae	g__Hydrogenophilus	NA	0	0	0	0	0	0	0	0	0	0	0	0	0	0	0	0	0.0107856	0	0	0	0	0	0	0	0	0	0	0	0	0
k__Bacteria	p__Actinobacteria	c__Actinomycetia	o__Propionibacteriales	f__Kribbellaceae	g__Kribbella	NA	0	0	0	0	0	0	0	0	0	0	0	0	0.0294118	0	0	0	0	0	0	0	0	0	0	0	0	0	0	0	0	0
k__Bacteria	p__Firmicutes	c__Clostridia	o__Eubacteriales	f__Lachnospiraceae	g__Blautia	NA	0.00335604	0	0	0	0	0	0	0	0	0	0	0	0	0	0	0	0.0323569	0.00664507	0	0	0	0	0	0	0	0	0	0	0	0
k__Bacteria	p__Actinobacteria	c__Actinomycetia	o__Micrococcales	f__Dermatophilaceae	g__Mobilicoccus	NA	0	0	0	0	0	0	0	0	0	0	0	0	0	0	0	0	0.0323569	0	0	0	0	0	0	0	0	0	0	0	0	0
k__Bacteria	p__Firmicutes	c__Clostridia	o__Eubacteriales	f__Oscillospiraceae	g__Tepidibaculum	NA	0	0	0	0	0	0	0	0	0	0	0	0	0	0	0	0	0.0323569	0	0	0	0	0	0	0	0	0	0	0	0	0
k__Bacteria	p__Bacteroidetes	c__Bacteroidia	o__Bacteroidales	f__Rikenellaceae	g__Rikenellaceae_RC9_gut_group	NA	0	0	0	0	0	0	0	0	0	0	0	0	0	0	0	0	0.0323569	0	0	0	0	0	0	0	0	0	0	0	0	0
k__Bacteria	p__Firmicutes	c__Bacilli	o__Bacillales	f__Bacillaceae	g__Halobacillus	NA	0	0	0	0	0	0	0	0	0	0	0	0	0	0	0	0	0	0.024919	0	0	0	0	0	0	0	0	0	0	0	0
k__Bacteria	p__Acidobacteria	c__Blastocatellia	o__Blastocatellales	f__Blastocatellaceae	NA	NA	0	0	0	0	0	0	0	0	0.0188438	0	0	0	0	0	0	0	0	0	0	0	0	0	0	0	0	0	0.0340708	0	0	0
k__Bacteria	p__Bacteroidetes	c__Sphingobacteriia	o__Sphingobacteriales	f__Sphingobacteriaceae	g__Olivibacter	NA	0	0	0	0	0	0	0	0	0	0	0	0	0	0	0	0	0	0	0	0	0	0	0	0	0	0	0	0.0276085	0	0
k__Bacteria	p__Proteobacteria	c__Gammaproteobacteria	o__Xanthomonadales	f__Xanthomonadaceae	g__Lysobacter	NA	0	0	0	0	0	0.00995362	0.0103135	0	0	0	0	0	0	0	0.0211416	0	0	0	0	0	0.0171976	0	0	0	0	0	0	0.0110434	0.0521344	0
k__Bacteria	p__Proteobacteria	c__Deltaproteobacteria	o__Myxococcales	f__Labilitrichaceae	g__Labilithrix	NA	0	0	0	0	0	0.0298608	0	0	0	0	0	0	0	0	0	0	0	0	0	0	0	0	0	0	0	0	0	0	0	0
k__Bacteria	p__Proteobacteria	c__Alphaproteobacteria-Betaproteobacteria	o__Neisseriales-Rhodospirillales	f__Acetobacteraceae-Neisseriaceae	g__Neisseria-Roseomonas	NA	0	0	0	0	0	0.0298608	0	0	0	0	0	0	0	0	0	0	0	0	0	0	0	0	0	0	0	0	0	0	0	0
k__Bacteria	p__Proteobacteria	c__Betaproteobacteria	o__Burkholderiales	f__Comamonadaceae	g__Ramlibacter	NA	0	0	0	0	0	0.0437959	0	0	0	0	0	0	0	0	0	0	0	0	0	0	0	0	0	0	0	0	0	0	0	0
k__Bacteria	p__Firmicutes	c__Tissierellia	o__Tissierellales	f__Peptoniphilaceae	g__Miniphocaeibacter	NA	0	0	0	0	0	0	0.0309406	0	0	0	0	0	0	0	0	0	0	0	0	0	0	0	0	0	0	0	0	0	0	0
k__Bacteria	p__Proteobacteria	c__Betaproteobacteria	o__Burkholderiales	f__Unknown	g__Tepidimonas	NA	0.0234923	0	0	0	0	0	0	0	0	0	0	0	0	0	0	0	0	0	0	0	0	0	0	0	0	0	0	0	0	0
k__Bacteria	p__Proteobacteria	c__Gammaproteobacteria	o__Xanthomonadales	f__Rhodanobacteraceae	g__Chiayiivirga	NA	0	0	0	0	0	0	0	0	0	0	0	0	0.027451	0	0	0	0	0	0	0	0	0	0	0	0	0	0	0	0	0
k__Bacteria	p__Proteobacteria	c__Alphaproteobacteria	o__Hyphomicrobiales	f__Xanthobacteraceae	g__Labrys	NA	0	0	0	0.00919879	0	0.0159258	0	0	0	0	0	0	0.0196078	0	0	0	0	0	0	0	0	0	0	0	0	0	0	0	0	0
k__Bacteria	p__Actinobacteria	c__Actinomycetia	o__Micrococcales	f__Microbacteriaceae	g__Amnibacterium	NA	0	0.0291655	0	0	0	0	0	0	0	0	0	0	0	0	0	0	0	0	0	0	0	0	0	0	0	0	0	0	0	0
k__Bacteria	p__Actinobacteria	c__Actinomycetia	o__Micrococcales	f__Jonesiaceae	g__Populibacterium	NA	0	0	0	0	0	0	0	0	0	0	0	0	0	0	0	0	0	0	0	0	0	0	0.0064992	0	0	0	0	0	0	0.0202606
k__Bacteria	p__Actinobacteria	c__Actinomycetia	o__Micrococcales	f__Sanguibacteraceae	g__Sanguibacter	NA	0	0	0	0	0	0	0	0	0	0	0	0	0	0	0	0	0	0	0	0	0	0	0	0.0202713	0	0	0	0	0	0
k__Bacteria	p__Firmicutes	c__Bacilli	o__Lactobacillales	f__Lactobacillaceae	g__Ligilactobacillus	NA	0	0	0	0	0	0	0	0	0	0	0	0	0	0	0	0	0	0	0	0	0	0	0	0	0	0	0	0	0.0291953	0
k__Bacteria	p__Proteobacteria	c__Alphaproteobacteria	o__Rhodobacterales	f__Rhodobacteraceae	g__Fuscovulum	NA	0	0	0	0	0	0.0278701	0	0	0	0	0	0	0	0	0	0	0	0	0	0	0	0	0	0	0	0	0	0	0	0
k__Bacteria	p__Firmicutes	c__Erysipelotrichia	o__Erysipelotrichales	f__Erysipelotrichaceae	g__[Eubacterium]	NA	0	0	0	0	0	0	0.0288779	0	0	0	0	0	0	0	0	0	0	0	0	0	0	0	0	0	0	0	0	0	0	0
k__Bacteria	p__Actinobacteria	c__Acidimicrobiia	o__Acidimicrobiales	NA	NA	NA	0	0	0	0	0	0	0	0.0301127	0	0	0	0	0	0	0	0	0	0	0	0	0	0	0	0	0	0	0	0	0	0
k__Bacteria	p__Planctomycetes	c__Planctomycetia	NA	NA	NA	NA	0	0	0	0	0	0.0159258	0	0.0301127	0	0	0	0	0	0	0	0	0	0	0	0	0	0	0	0	0.00272353	0	0	0	0	0
k__Archaea	p__Euryarchaeota	c__Halobacteria	o__Haloferacales	f__Haloferacaceae	g__Haloferax	NA	0	0	0	0	0	0	0	0	0.0293126	0	0	0	0	0	0	0	0	0	0	0	0	0	0	0	0	0	0	0	0	0
k__Bacteria	p__Bacteroidetes	c__Flavobacteriia	o__Flavobacteriales	NA	NA	NA	0.0218143	0	0	0	0	0	0	0	0	0	0	0	0	0	0	0	0	0	0	0	0	0	0	0	0	0	0	0	0	0
k__Bacteria	p__Firmicutes	c__Clostridia	o__Eubacteriales	f__Lachnospiraceae	g__Fusicatenibacter	NA	0	0	0	0	0	0	0	0	0	0.0266897	0	0	0	0	0	0	0	0	0	0	0	0	0	0	0	0	0	0	0	0
k__Bacteria	p__Proteobacteria	c__Alphaproteobacteria	o__Hyphomicrobiales	f__Rhizobiaceae	g__Sinorhizobium	NA	0	0	0	0	0	0	0	0	0	0	0	0.012222	0	0	0	0	0	0	0	0	0	0	0	0	0	0	0	0	0	0
k__Bacteria	p__Firmicutes	c__Bacilli	o__Lactobacillales	NA	NA	NA	0	0	0	0	0	0	0	0	0	0	0	0	0	0	0	0	0.0280426	0	0	0	0	0	0	0	0	0	0	0	0	0
k__Bacteria	p__Bacteroidetes	c__Bacteroidia	o__Bacteroidales	f__Bacteroidaceae	NA	NA	0	0	0	0	0	0	0	0	0	0	0	0	0	0	0	0	0.0280426	0	0	0	0	0	0	0	0	0	0	0	0	0
k__Bacteria	p__Firmicutes	c__Bacilli	o__Bacillales	f__Bacillaceae	g__Rossellomorea	NA	0	0	0	0	0	0	0	0	0	0	0	0	0	0	0	0	0	0.0215965	0	0	0	0	0	0	0	0	0	0	0	0
k__Bacteria	p__Proteobacteria	c__Gammaproteobacteria	o__Nevskiales	f__Sinobacteraceae	g__Nevskia	NA	0	0	0	0	0	0	0	0	0	0	0	0	0	0	0	0	0	0.00996761	0	0	0	0	0.0113736	0	0	0	0	0	0	0
k__Bacteria	p__Firmicutes	c__Clostridia	o__Eubacteriales	f__Clostridiaceae	NA	NA	0	0.0270822	0	0	0	0	0	0	0	0	0	0	0	0	0	0	0	0	0	0	0	0	0	0.00868772	0	0	0	0	0	0
k__Bacteria	p__Aquificae	c__Aquificae	o__Aquificales	f__Aquificaceae	g__Hydrogenobacter	NA	0	0.0270822	0	0	0	0	0	0	0	0	0	0	0	0	0	0	0	0	0	0	0	0	0	0	0	0	0	0	0	0
k__Bacteria	p__Actinobacteria	c__Actinomycetia	o__Streptomycetales	f__Streptomycetaceae	g__Embleya	NA	0	0.0270822	0	0	0	0	0	0	0	0	0	0	0	0	0	0	0	0	0	0	0	0	0	0	0	0	0	0	0	0
k__Bacteria	p__Proteobacteria	c__Gammaproteobacteria	o__Xanthomonadales	f__Rhodanobacteraceae	g__Dyella	NA	0	0.0270822	0	0	0	0	0	0	0	0	0	0	0	0	0	0	0	0	0	0	0	0	0	0	0	0	0	0	0	0
k__Bacteria	p__Bacteroidetes	c__Chitinophagia	o__Chitinophagales	f__Chitinophagaceae	g__Chitinophaga	NA	0	0.0270822	0	0	0	0	0	0	0	0	0	0	0	0	0	0	0	0	0	0	0	0	0	0	0	0	0	0	0	0
k__Bacteria	p__Firmicutes	c__Negativicutes	o__Selenomonadales	f__Selenomonadaceae	g__Selenomonas	NA	0	0	0	0	0	0	0	0	0	0	0	0	0	0	0	0	0	0	0	0	0	0	0.0211224	0.00868772	0	0	0	0	0	0
k__Bacteria	p__Proteobacteria	c__Gammaproteobacteria	o__Xanthomonadales	f__Rhodanobacteraceae	g__Luteibacter	NA	0	0	0	0	0	0	0	0	0	0	0	0	0	0	0	0	0	0	0	0	0	0	0	0.0188234	0	0	0	0	0	0
k__Bacteria	p__Actinobacteria	c__Actinomycetia	o__Pseudonocardiales	f__Pseudonocardiaceae	g__Pseudonocardia	NA	0	0	0.029118	0	0	0	0	0	0	0	0	0	0	0	0	0	0	0	0	0	0	0	0	0	0	0	0	0	0	0
k__Bacteria	p__Actinobacteria	c__Actinomycetia	o__Corynebacteriales	f__Dietziaceae	g__Dietzia	NA	0	0	0	0	0	0	0	0	0	0	0	0	0	0	0	0	0	0	0	0	0	0	0	0	0	0	0	0	0.0271099	0.0202606
k__Bacteria	p__Planctomycetes	c__Phycisphaerae	o__Phycisphaerales	f__Phycisphaeraceae	g__Algisphaera	NA	0	0	0	0	0	0	0	0	0	0	0	0	0	0	0	0	0	0	0	0	0	0	0	0	0	0	0	0	0.0271099	0
k__Bacteria	p__Firmicutes	c__Bacilli	o__Lactobacillales	f__Lactobacillaceae	g__Bombilactobacillus	NA	0	0	0	0	0	0	0	0	0	0	0	0	0	0	0	0	0	0	0	0	0	0	0	0	0	0	0	0	0	0.0263387
k__Bacteria	p__Firmicutes	c__Clostridia	o__Eubacteriales	f__Christensenellaceae	g__Christensenella	NA	0	0	0	0	0	0	0	0	0	0	0	0	0	0	0	0	0	0	0	0	0	0	0.0178728	0	0	0	0	0	0	0.0263387
k__Bacteria	p__Actinobacteria	c__Actinomycetia	o__Micrococcales	f__Beutenbergiaceae	g__Salana	NA	0	0	0	0	0	0.0258794	0	0	0	0	0	0	0	0	0	0	0.0215712	0	0	0	0	0	0	0	0	0	0	0	0	0
k__Bacteria	p__Actinobacteria	c__Actinomycetia	o__Micrococcales	f__Intrasporangiaceae	g__Ornithinicoccus	NA	0	0	0	0	0	0	0	0	0.0272189	0	0	0	0	0	0	0	0	0	0	0	0	0	0	0	0	0	0	0	0	0
k__Bacteria	p__Actinobacteria	c__Actinomycetia	o__Streptosporangiales	f__Thermomonosporaceae	g__Actinomadura	NA	0.0201363	0	0	0	0	0	0	0	0	0	0	0	0	0	0	0	0	0	0	0	0	0	0	0	0	0	0	0	0	0
k__Bacteria	p__Verrucomicrobia	c__Verrucomicrobiae	o__Verrucomicrobiales	f__Akkermansiaceae	g__Akkermansia	NA	0.0201363	0	0	0	0	0	0	0	0	0	0	0	0	0	0	0	0	0	0	0	0	0	0	0	0	0	0	0	0	0
k__Bacteria	p__Proteobacteria	c__Betaproteobacteria	o__Burkholderiales	f__Burkholderiaceae	g__Limnobacter	NA	0	0	0	0	0	0	0	0	0	0	0	0	0	0	0	0	0.0258855	0	0	0	0	0	0	0	0	0	0	0	0	0
k__Bacteria	p__Proteobacteria	c__Epsilonproteobacteria	o__Campylobacterales	f__Campylobacteraceae	g__Campylobacter	NA	0	0.024999	0	0	0	0	0	0	0	0	0	0	0	0	0	0	0	0	0	0	0	0	0	0.00868772	0	0	0	0	0	0
k__Bacteria	p__Bacteroidetes	c__Chitinophagia	o__Chitinophagales	f__Chitinophagaceae	g__Parasegetibacter	NA	0	0	0	0	0	0	0	0	0	0	0	0	0	0	0	0	0	0	0	0	0	0	0	0.0173754	0	0	0	0	0	0
k__Bacteria	p__Proteobacteria	c__Gammaproteobacteria	o__Alteromonadales	f__Idiomarinaceae	g__Aliidiomarina	NA	0	0	0	0	0	0	0	0	0	0	0	0	0	0	0	0	0	0	0	0	0	0	0	0.0173754	0	0	0	0	0	0
k__Bacteria	p__Firmicutes	c__Bacilli	o__Bacillales	f__Bacillaceae	g__Paucisalibacillus	NA	0	0	0	0	0	0	0	0	0	0	0	0	0	0	0	0	0	0	0	0	0	0	0	0.0173754	0	0	0	0	0	0
k__Bacteria	p__Firmicutes	c__Bacilli	o__Bacillales	f__Bacillaceae	g__Robertmurraya	NA	0	0	0	0	0	0	0	0	0	0	0	0	0	0	0	0	0	0	0	0	0	0	0	0	0.0163412	0	0	0	0	0
k__Bacteria	p__Actinobacteria	c__Actinomycetia	o__Pseudonocardiales	f__Pseudonocardiaceae	g__Amycolatopsis	NA	0	0	0	0	0	0	0	0	0	0	0	0	0	0	0	0	0	0	0	0	0	0	0	0	0	0	0.0272566	0	0	0
k__Bacteria	p__Firmicutes	c__Bacilli	o__Lactobacillales	f__Carnobacteriaceae	g__Atopococcus	NA	0	0	0	0	0.0247596	0	0	0	0	0	0	0	0	0	0	0	0	0	0	0	0	0	0	0	0	0	0	0	0	0
k__Bacteria	p__Actinobacteria	c__Actinomycetia	o__Nakamurellales	f__Nakamurellaceae	g__Nakamurella	NA	0	0.0208325	0	0	0	0.0418052	0	0	0	0	0	0	0	0	0	0	0	0	0	0	0	0	0	0.0144795	0	0	0	0	0	0
k__Bacteria	p__Bacteroidetes	c__Chitinophagia	o__Chitinophagales	f__Chitinophagaceae	g__Parafilimonas	NA	0	0	0	0	0	0.0238887	0	0	0	0	0	0	0	0	0	0	0	0	0	0	0	0	0	0	0	0	0	0	0	0
k__Bacteria	p__Bacteroidetes	c__Chitinophagia	o__Chitinophagales	f__Chitinophagaceae	g__Ilyomonas	NA	0	0	0	0	0	0.0238887	0	0	0	0	0	0	0	0	0	0	0	0	0	0	0	0	0	0	0	0	0	0	0	0
k__Bacteria	p__Acidobacteria	c__Vicinamibacteria	o__Vicinamibacterales	f__Vicinamibacteraceae	g__Vicinamibacter	NA	0	0	0	0	0	0	0	0.0150564	0.0418752	0	0	0	0	0	0	0	0.017257	0	0	0	0	0	0	0	0	0	0	0	0	0
k__Bacteria	p__Proteobacteria	c__Epsilonproteobacteria	o__Campylobacterales	f__Arcobacteraceae	g__Malaciobacter	NA	0	0	0	0	0	0	0	0	0	0.0225836	0	0	0	0	0	0	0	0	0	0	0	0	0	0	0	0	0	0	0	0
k__Bacteria	p__Actinobacteria	c__Actinomycetia	o__Micrococcales	f__Ornithinimicrobiaceae	g__Serinicoccus	NA	0	0	0	0	0	0	0	0	0	0	0	0	0.0215686	0	0	0	0.0129427	0	0	0	0	0	0	0	0	0	0	0	0	0
k__Bacteria	p__Proteobacteria	c__Alphaproteobacteria	o__Hyphomicrobiales	f__Hyphomicrobiaceae	g__Caenibius	NA	0	0.0229157	0	0	0	0	0	0	0	0	0	0	0	0	0	0	0	0	0	0	0	0	0	0	0	0	0	0	0	0
k__Bacteria	p__Firmicutes	c__Bacilli	o__Bacillales	f__Paenibacillaceae	g__Brevibacillus	NA	0	0	0	0	0	0	0	0	0	0	0	0	0	0	0	0	0	0	0	0	0	0	0	0.0159275	0	0	0	0	0	0
k__Bacteria	p__Cyanobacteria	c__Unknown	o__Chroococcales	f__Chroococcaceae	g__Chroogloeocystis	NA	0	0	0	0	0	0	0	0	0	0	0	0	0	0	0	0	0	0	0	0	0	0	0	0.0159275	0	0	0	0	0	0
k__Bacteria	p__Actinobacteria	c__Actinomycetia	o__Micrococcales	f__Micrococcaceae	g__Nesterenkonia	NA	0	0	0	0	0	0	0	0	0	0	0	0	0	0	0	0	0	0	0	0	0	0	0	0	0	0	0	0	0.0229391	0
k__Bacteria	p__Actinobacteria	c__Actinomycetia	o__Candidatus_Actinomarinales	f__Candidatus_Actinomarinaceae	g__Candidatus_Actinomarina	NA	0	0	0	0.0252967	0	0	0	0	0	0	0	0	0	0	0	0	0	0	0	0	0	0	0	0	0	0	0	0	0	0
k__Bacteria	p__Proteobacteria	c__Alphaproteobacteria	o__Rhodospirillales	f__Geminicoccaceae	NA	NA	0	0	0	0	0	0.021898	0	0	0	0	0	0	0	0	0	0	0	0	0	0	0	0	0	0	0	0	0	0	0	0
k__Bacteria	p__Firmicutes	c__Bacilli	o__Bacillales	f__Thermoactinomycetaceae	g__Geothermomicrobium	NA	0.0167802	0	0	0	0	0	0	0	0	0	0	0	0	0	0	0	0	0	0	0	0	0	0	0	0	0	0	0	0	0
k__Bacteria	p__Actinobacteria	c__Actinomycetia	o__Candidatus_Nanopelagicales	f__Candidatus_Nanopelagicaceae	g__Candidatus_Planktophila	NA	0.0167802	0	0	0	0	0	0	0	0	0	0	0	0	0	0	0	0	0	0	0	0	0	0	0	0	0	0	0	0	0
k__Bacteria	p__Firmicutes	c__Clostridia	o__Eubacteriales	f__Lachnospiraceae	g__Oribacterium	NA	0	0	0	0	0	0	0	0	0	0	0.0114533	0	0	0	0	0	0	0	0	0	0	0	0	0	0	0	0	0	0	0
k__Bacteria	p__Firmicutes	c__Bacilli	o__Bacillales	f__Alicyclobacillaceae	g__Tumebacillus	NA	0	0.0208325	0	0	0	0	0	0	0	0	0	0	0	0	0	0	0	0	0	0	0	0	0	0	0	0	0	0	0	0
k__Bacteria	p__Gemmatimonadetes	c__Gemmatimonadetes	o__Gemmatimonadales	f__Gemmatimonadaceae	g__Gemmatimonas	NA	0	0.0208325	0	0	0	0	0	0	0	0	0	0	0	0	0	0	0	0	0	0	0	0	0	0	0	0	0	0	0.0104269	0
k__Bacteria	p__Bacteroidetes	c__Bacteroidia	o__Bacteroidales	f__Tannerellaceae	g__Tannerella	NA	0	0	0	0	0	0	0	0	0	0	0	0	0	0	0	0	0	0	0	0	0	0	0	0.0144795	0	0	0	0	0	0
k__Bacteria	p__Proteobacteria	c__Alphaproteobacteria	o__Rhodospirillales	f__Acetobacteraceae	g__Acetobacter	NA	0	0	0	0	0	0	0	0	0	0	0	0	0	0	0	0	0	0	0	0	0	0	0	0.0144795	0	0	0	0	0	0
k__Bacteria	p__Proteobacteria	c__Betaproteobacteria	o__Burkholderiales	f__Burkholderiaceae	g__Paraburkholderia	NA	0	0	0	0	0	0	0	0	0	0	0	0	0	0	0	0	0	0	0	0	0	0	0	0	0.0136177	0	0	0	0	0
k__Bacteria	p__Bacteroidetes	c__Cytophagia	o__Cytophagales	f__Cytophagaceae	g__Tellurirhabdus	NA	0	0	0	0	0	0.0199072	0	0	0	0	0	0	0	0	0	0	0	0	0	0	0	0	0	0	0	0	0	0	0	0
k__Bacteria	p__Chloroflexi	c__Caldilineae	o__Caldilineales	f__Caldilineaceae	g__Caldilinea	NA	0	0	0	0	0	0.0199072	0	0	0	0	0	0	0	0	0	0	0	0	0	0	0	0	0	0	0	0	0	0	0	0
k__Bacteria	p__Unknown	c__Saccharimonadia	o__Saccharimonadales	f__Saccharimonadaceae	g__TM7a	NA	0	0	0	0	0	0	0.0206271	0	0	0	0	0	0	0	0	0	0	0	0	0	0	0	0	0	0	0	0	0	0	0
k__Bacteria	p__Rhodothermaeota	c__Rhodothermia	o__Rhodothermales	f__Rubricoccaceae	g__Rubrivirga	NA	0	0	0	0	0	0	0	0	0.0209376	0	0	0	0	0	0	0	0	0	0	0	0	0	0	0	0	0	0	0	0	0
k__Bacteria	p__Cyanobacteria	c__Unknown	o__Synechococcales	f__Synechococcaceae	g__Synechococcus	NA	0.0151022	0	0	0	0	0	0	0	0	0	0	0	0	0	0	0	0	0	0	0	0	0	0	0	0	0	0	0	0	0
k__Bacteria	p__Cyanobacteria	c__Cyanobacteriia	o__Oxyphotobacteria_Incertae_Sedis	f__Unknown_Family	g__CENA359	NA	0	0	0	0	0	0	0	0	0	0.0184775	0	0	0	0	0	0	0	0	0	0	0	0	0	0	0	0	0	0	0	0
k__Bacteria	p__Actinobacteria	c__Actinomycetia	o__Bifidobacteriales	f__Bifidobacteriaceae	g__Scardovia	NA	0	0	0	0	0	0	0	0	0	0	0	0	0.0176471	0	0	0	0	0	0	0	0	0	0	0	0	0	0	0	0	0
k__Bacteria	p__Firmicutes	c__Clostridia	o__Eubacteriales	f__Lachnospiraceae	g__Anaerocolumna	NA	0	0	0	0	0	0	0	0	0	0	0	0	0	0	0	0	0.0194141	0	0	0	0	0	0	0	0	0	0	0	0	0
k__Bacteria	p__Proteobacteria	c__Alphaproteobacteria	o__Sphingomonadales	f__Sphingosinicellaceae	g__Sandaracinobacter	NA	0	0	0	0	0	0	0	0	0	0	0	0	0	0	0	0	0.0194141	0	0	0	0	0	0	0	0	0	0	0	0	0
k__Bacteria	p__Firmicutes	c__Clostridia	o__Eubacteriales	f__Unknown	g__Howardella	NA	0	0.0187492	0	0	0	0	0	0	0	0	0	0	0	0	0	0	0	0	0	0	0	0	0	0	0	0	0	0	0	0
k__Bacteria	p__Firmicutes	c__Erysipelotrichia	o__Erysipelotrichales	f__Erysipelotrichaceae	NA	NA	0	0	0	0	0	0	0	0	0	0	0	0	0	0	0	0	0	0	0	0	0	0	0	0.0130316	0	0	0	0	0	0
k__Bacteria	p__Firmicutes	c__Bacilli	o__Lactobacillales	f__Lactobacillaceae	g__Lentilactobacillus	NA	0	0	0	0	0	0	0	0	0	0	0	0	0	0	0	0	0	0	0	0	0	0	0	0	0.0122559	0	0	0	0	0
k__Bacteria	p__Proteobacteria	c__Betaproteobacteria	o__Burkholderiales	f__Alcaligenaceae	g__Alcaligenes	NA	0	0	0	0	0	0	0	0	0	0	0	0	0	0	0	0	0	0	0	0	0	0	0	0	0.0122559	0	0	0	0	0
k__Bacteria	p__Firmicutes	c__Bacilli	o__Lactobacillales	f__Lactobacillaceae	g__Liquorilactobacillus	NA	0	0	0	0	0	0	0	0	0	0	0	0	0	0	0	0	0	0	0	0	0	0	0	0	0	0.0168074	0	0	0	0
k__Bacteria	p__Proteobacteria	c__Epsilonproteobacteria	o__Campylobacterales	f__Arcobacteraceae	g__Pseudarcobacter	NA	0	0	0	0	0	0	0	0	0	0	0	0	0	0	0	0	0	0	0	0	0	0	0	0	0	0	0	0.0165651	0	0
k__Bacteria	p__Proteobacteria	c__Alphaproteobacteria	o__Caulobacterales	f__Caulobacteraceae	g__Asticcacaulis	NA	0	0	0	0	0	0.0179165	0	0	0	0	0	0	0	0	0	0	0	0	0	0	0	0	0	0	0	0	0	0	0	0
k__Bacteria	p__Proteobacteria	c__Alphaproteobacteria	o__Hyphomicrobiales	f__Xanthobacteraceae	g__Unknown	NA	0.0134242	0	0	0	0	0	0	0	0	0	0	0	0	0	0	0	0	0	0	0	0	0	0	0	0	0	0	0	0	0
k__Bacteria	p__Firmicutes	c__Clostridia	o__Eubacteriales	f__Eubacteriales_Family_XIII._Incertae_Sedis	NA	NA	0	0	0	0	0	0	0	0	0	0.0164244	0	0	0	0	0	0	0	0	0	0	0	0	0	0	0	0	0	0	0	0
k__Bacteria	p__Actinobacteria	c__Actinomycetia	o__Micrococcales	f__Intrasporangiaceae	g__Tetrasphaera	NA	0	0	0	0	0	0	0	0	0	0	0	0	0	0	0	0	0.017257	0	0	0	0	0	0	0	0	0	0	0	0	0
k__Bacteria	p__Proteobacteria	c__Alphaproteobacteria	o__Sphingomonadales	f__Sphingomonadaceae	g__Sphingomicrobium	NA	0	0	0	0	0	0	0	0	0	0	0	0	0	0	0	0	0	0.0132901	0	0	0	0	0	0	0	0	0	0	0	0
k__Bacteria	p__Firmicutes	c__Clostridia	o__Eubacteriales	f__Peptococcaceae	g__Peptococcus	NA	0	0	0	0	0	0	0	0	0	0	0	0	0	0	0	0	0	0	0	0	0.0152867	0	0	0	0	0	0	0	0	0
k__Bacteria	p__Verrucomicrobia	c__Opitutae	o__Opitutales	f__Opitutaceae	g__Lacunisphaera	NA	0	0	0	0	0	0	0	0	0	0	0	0	0	0	0	0	0	0	0	0	0	0.0133547	0	0	0	0	0	0	0	0
k__Bacteria	p__Actinobacteria	c__Actinomycetia	o__Micrococcales	f__Dermabacteraceae	NA	NA	0	0	0	0	0	0	0	0	0	0	0	0	0	0	0	0	0	0	0	0	0	0.0133547	0	0	0	0	0	0	0	0
k__Bacteria	p__Bacteroidetes	c__Chitinophagia	o__Chitinophagales	f__Chitinophagaceae	g__Filimonas	NA	0	0	0	0	0	0	0	0	0	0	0	0	0	0	0	0	0	0	0	0	0	0	0	0	0.0108941	0	0	0	0	0
k__Bacteria	p__Chlamydiae	c__Chlamydiia	o__Parachlamydiales	f__Parachlamydiaceae	g__Neochlamydia	NA	0	0	0	0	0	0	0	0	0	0	0	0	0	0	0	0	0	0	0	0	0	0	0	0	0	0	0	0.0147246	0	0
k__Bacteria	p__Chlamydiae	c__Chlamydiia	o__Parachlamydiales	f__Parachlamydiaceae	g__Parachlamydia	NA	0	0	0	0	0	0	0	0	0	0	0	0	0	0	0	0	0	0	0	0	0	0	0	0	0	0	0	0	0	0.0162084
k__Bacteria	p__Nitrospirae	c__Nitrospira	o__Nitrospirales	f__Nitrospiraceae	g__Nitrospira	NA	0	0	0	0	0	0	0	0	0	0	0	0	0	0	0	0	0	0	0	0	0	0	0	0	0	0	0	0	0	0.0162084
k__Bacteria	p__Actinobacteria	c__Actinomycetia	o__Actinomycetales	f__Actinomycetaceae	g__Pauljensenia	NA	0	0	0	0.0183976	0	0	0	0	0	0	0	0	0	0	0	0	0	0	0	0	0	0	0	0	0	0	0	0	0	0
k__Bacteria	p__Planctomycetes	c__Planctomycetia	o__Planctomycetales	f__Planctomycetaceae	NA	NA	0	0	0	0	0	0.0159258	0	0	0	0	0	0	0	0	0	0	0	0	0	0	0	0	0	0	0	0	0	0	0	0
k__Bacteria	p__Actinobacteria	c__Actinomycetia	o__Corynebacteriales	f__Nocardiaceae	g__Williamsia	NA	0	0	0	0	0	0.0159258	0	0	0	0	0	0	0	0	0	0	0	0	0	0	0	0	0	0	0	0	0	0	0	0
k__Bacteria	p__Proteobacteria	c__Alphaproteobacteria	o__Hyphomicrobiales	f__Hyphomicrobiaceae	g__Rhodomicrobium	NA	0	0	0	0	0	0.0159258	0	0	0	0	0	0	0	0	0	0	0	0	0	0	0	0	0	0	0	0	0	0	0	0
k__Bacteria	p__Planctomycetes	c__Planctomycetia	o__Planctomycetales	f__Planctomycetaceae	g__Gimesia	NA	0	0	0	0	0	0	0.0165017	0	0	0	0	0	0	0	0	0	0	0	0	0	0	0	0	0	0	0	0	0	0	0
k__Bacteria	p__Firmicutes	c__Bacilli	o__Bacillales	f__Bacillaceae	g__Lederbergia	NA	0	0	0	0	0	0	0	0.0172073	0	0	0	0	0	0	0	0	0	0	0	0	0	0	0	0	0	0	0	0	0	0
k__Bacteria	p__Actinobacteria	c__Actinomycetia	o__Micrococcales	f__Dermatophilaceae	NA	NA	0	0	0	0	0	0	0	0.0172073	0	0	0	0	0	0	0	0	0	0	0	0	0	0	0	0	0	0	0	0	0	0
k__Bacteria	p__Actinobacteria	c__Actinomycetia	o__Micromonosporales	f__Micromonosporaceae	g__Catenuloplanes	NA	0	0	0	0	0	0	0	0.0172073	0	0	0	0	0	0	0	0	0	0	0	0	0	0	0	0	0	0	0	0	0	0
k__Bacteria	p__Proteobacteria	c__Alphaproteobacteria	o__Hyphomicrobiales	f__Phreatobacteraceae	g__Phreatobacter	NA	0	0	0	0	0	0	0	0	0	0.0143714	0	0	0	0	0	0	0	0	0	0	0	0	0	0	0	0	0	0	0	0
k__Bacteria	p__Bacteroidetes	c__Bacteroidia	o__Bacteroidales	f__Bacteroidaceae	g__Bacteroides	NA	0	0	0	0	0	0	0	0	0	0.0143714	0	0	0	0	0.00528541	0	0	0	0	0	0	0	0.0048744	0	0	0	0	0	0	0
k__Bacteria	p__Proteobacteria	c__Gammaproteobacteria	o__Nevskiales	f__Sinobacteraceae	g__Hydrocarboniphaga	NA	0	0	0	0	0	0	0	0	0	0	0	0	0.0137255	0	0	0	0	0	0	0	0	0	0	0	0	0	0	0	0	0
k__Bacteria	p__Actinobacteria	c__Actinomycetia	o__Micrococcales	f__Dermacoccaceae	g__Branchiibius	NA	0	0	0	0	0	0	0	0	0	0	0	0	0	0	0	0.00992739	0	0	0	0	0	0	0	0	0	0	0	0	0	0
k__Bacteria	p__Bacteroidetes	c__Cytophagia	o__Cytophagales	f__Spirosomaceae	g__Flectobacillus	NA	0	0	0	0	0	0	0	0	0	0	0	0	0	0	0	0	0.0150999	0	0	0	0	0	0	0	0	0	0	0	0	0
k__Bacteria	p__Firmicutes	c__Clostridia	o__Eubacteriales	f__Oscillospiraceae	g__Petroclostridium	NA	0	0	0	0	0	0	0	0	0	0	0	0	0	0	0	0	0	0.0116289	0	0	0	0	0	0	0	0	0	0	0	0
k__Bacteria	p__Acidobacteria	c__Acidobacteriia	o__Bryobacterales	NA	NA	NA	0	0.0145827	0	0	0	0	0	0	0	0	0	0	0	0	0	0	0	0	0	0	0	0	0	0	0	0	0	0	0	0
k__Bacteria	p__Firmicutes	c__Bacilli	o__Bacillales	f__Bacillaceae	g__Oceanobacillus	NA	0	0	0	0	0	0	0	0	0	0	0	0	0	0	0	0	0	0	0	0	0.0133759	0	0	0	0	0	0	0	0	0
k__Bacteria	p__Proteobacteria	c__Gammaproteobacteria	o__Xanthomonadales	f__Rhodanobacteraceae	g__Aquimonas	NA	0	0	0	0	0	0	0	0	0	0	0	0	0	0	0	0	0	0	0	0	0	0.0116854	0	0	0	0	0	0	0	0
k__Bacteria	p__Proteobacteria	c__Gammaproteobacteria	o__Oceanospirillales	f__Halomonadaceae	g__Kushneria	NA	0	0	0	0	0	0	0	0	0	0	0	0	0	0	0	0	0	0	0	0	0	0	0.0113736	0	0	0	0	0	0	0
k__Bacteria	p__Proteobacteria	c__Gammaproteobacteria	o__Enterobacterales	f__Yersiniaceae	g__Yersinia	NA	0	0	0	0	0	0	0	0	0	0	0	0	0	0	0	0	0	0	0	0	0	0	0.0113736	0	0	0	0	0	0	0
k__Bacteria	p__Proteobacteria	c__Alphaproteobacteria	o__Hyphomicrobiales	f__Tepidamorphaceae	NA	NA	0	0	0	0	0	0	0	0	0	0	0	0	0	0	0	0	0	0	0	0	0	0	0	0.0101357	0	0	0	0	0	0
k__Bacteria	p__Firmicutes	c__Bacilli	o__Lactobacillales	f__Enterococcaceae	g__Tetragenococcus	NA	0	0	0	0	0	0	0	0.00860363	0	0	0	0	0	0	0	0	0	0	0	0	0	0	0	0	0.00953237	0	0	0	0	0
k__Bacteria	p__Proteobacteria	c__Betaproteobacteria	o__Burkholderiales	f__Alcaligenaceae	g__Pigmentiphaga	NA	0	0	0	0	0	0	0	0	0	0	0	0	0	0	0	0	0	0	0	0	0	0	0	0	0	0	0	0	0.0145976	0
k__Bacteria	p__Actinobacteria	c__Coriobacteriia	o__Coriobacteriales	f__Atopobiaceae	g__Parafannyhessea	NA	0	0	0	0	0	0	0	0	0.0146563	0	0	0	0	0	0	0	0	0	0	0	0	0	0	0	0	0	0	0	0	0
k__Bacteria	p__Firmicutes	c__Clostridia	o__Eubacteriales	f__Oscillospiraceae	g__Sporobacter	NA	0	0	0	0	0	0	0	0	0	0	0	0	0	0	0	0	0	0	0	0	0	0	0	0	0	0	0	0	0	0
k__Bacteria	p__Bacteroidetes	c__Bacteroidia	o__Bacteroidales	NA	NA	NA	0.0100681	0	0	0	0	0	0	0	0	0	0	0	0	0	0	0	0	0	0	0	0	0	0	0	0	0	0	0	0	0
k__Bacteria	p__Planctomycetes	c__Planctomycetia	o__Planctomycetales	f__Planctomycetaceae	g__Planctopirus	NA	0	0	0	0	0	0	0	0	0	0	0	0	0.0117647	0	0	0	0	0	0	0	0	0	0	0	0	0	0	0	0	0
k__Bacteria	p__Firmicutes	c__Clostridia	o__Eubacteriales	f__Oscillospiraceae	g__Faecalibacterium	NA	0	0	0	0	0	0	0	0	0	0	0	0	0	0	0.0105708	0	0	0	0	0	0	0	0	0	0	0	0	0	0	0
k__Bacteria	p__Firmicutes	c__Clostridia	o__Eubacteriales	f__Lachnospiraceae	g__Roseburia	NA	0	0	0	0	0	0	0	0	0	0	0	0	0	0	0	0	0	0.00996761	0	0	0	0	0	0	0	0	0	0	0	0
k__Bacteria	p__Firmicutes	c__Clostridia	o__Eubacteriales	f__Lachnospiraceae	g__Stomatobaculum	NA	0	0.0124995	0	0	0	0	0	0	0	0	0	0	0	0	0	0	0	0	0	0	0	0	0	0	0	0	0	0	0	0
k__Bacteria	p__Actinobacteria	c__Actinomycetia	o__Bifidobacteriales	f__Bifidobacteriaceae	g__Gardnerella	NA	0	0	0	0	0	0	0	0	0	0	0	0	0	0	0	0	0	0	0	0	0	0.010016	0	0	0	0	0	0	0	0
k__Bacteria	p__Bacteroidetes	c__Flavobacteriia	o__Flavobacteriales	f__Flavobacteriaceae	g__Arenibacter	NA	0	0	0	0	0	0	0	0	0	0	0	0	0	0	0	0	0	0	0	0	0	0.010016	0	0	0	0	0	0	0	0
k__Bacteria	p__Firmicutes	c__Clostridia	o__Eubacteriales	f__Clostridiaceae	g__Alkaliphilus	NA	0	0	0	0	0	0	0	0	0	0	0	0	0	0	0	0	0	0	0	0	0	0	0	0.00868772	0	0	0	0	0	0
k__Bacteria	p__Firmicutes	c__Clostridia	o__Eubacteriales	f__Syntrophomonadaceae	g__Dethiobacter	NA	0	0	0	0	0	0	0	0	0	0	0	0	0	0	0	0	0	0	0	0	0	0	0	0	0	0	0	0.0110434	0	0
k__Bacteria	p__Proteobacteria	c__Gammaproteobacteria	o__Oceanospirillales	NA	NA	NA	0	0	0	0	0	0	0	0	0	0	0	0	0	0	0	0	0	0	0	0	0	0	0	0	0	0	0	0.0110434	0	0
k__Bacteria	p__Proteobacteria	c__Gammaproteobacteria	o__Pasteurellales	f__Pasteurellaceae	g__Actinobacillus	NA	0	0	0	0	0	0	0	0	0	0	0	0	0	0	0	0	0	0	0	0	0	0	0	0	0	0	0	0.0110434	0	0
k__Bacteria	p__Chloroflexi	c__Thermomicrobia	NA	NA	NA	NA	0	0	0	0	0	0	0	0	0	0	0	0	0	0	0	0	0	0	0	0	0	0	0	0	0	0	0	0	0.0125123	0
k__Bacteria	p__Actinobacteria	c__Actinomycetia	o__Propionibacteriales	f__Propionibacteriaceae	g__Propionibacterium	NA	0	0	0	0	0	0	0	0	0	0	0	0	0	0	0	0	0	0.00830634	0	0	0	0	0	0	0	0	0	0	0	0.0121563
k__Bacteria	p__Actinobacteria	c__Actinomycetia	o__Streptosporangiales	f__Nocardiopsaceae	g__Nocardiopsis	NA	0	0	0	0.0137982	0	0	0	0	0	0	0	0	0	0	0	0	0	0	0	0	0	0	0	0	0	0	0	0	0	0
k__Bacteria	p__Actinobacteria	c__Acidimicrobiia	o__Acidimicrobiales	f__Ilumatobacteraceae	g__Ilumatobacter	NA	0	0	0	0	0	0.0119443	0	0	0	0	0	0	0	0	0	0	0	0	0	0	0	0	0	0	0	0	0	0	0	0
k__Bacteria	p__Firmicutes	c__Clostridia	o__Eubacteriales	f__Oscillospiraceae	g__Subdoligranulum	NA	0	0	0	0	0	0	0	0	0	0.0102653	0	0	0	0	0	0	0	0	0	0	0	0	0	0	0	0	0	0	0	0
k__Bacteria	p__Fusobacteria	c__Fusobacteriia	o__Fusobacteriales	f__Leptotrichiaceae	g__Leptotrichia	NA	0	0	0	0	0	0	0	0	0	0	0.00572666	0	0	0	0	0	0	0	0	0	0	0	0	0	0	0	0	0	0	0
k__Bacteria	p__Actinobacteria	c__Actinomycetia	o__Propionibacteriales	f__Nocardioidaceae	g__Aeromicrobium	NA	0	0	0	0	0	0	0	0	0	0	0	0.00470075	0	0	0	0	0	0	0	0	0	0	0	0	0	0	0	0	0	0
k__Bacteria	p__Firmicutes	c__Tissierellia	o__Unknown	f__Unknown	g__Ezakiella	NA	0	0	0	0	0	0	0	0	0	0	0	0	0.00980392	0	0	0	0	0	0	0	0	0	0	0	0	0	0	0	0	0
k__Bacteria	p__Firmicutes	c__Tissierellia	o__Tissierellales	f__Peptoniphilaceae	g__Murdochiella	NA	0	0	0	0	0	0	0	0	0	0	0	0	0	0	0	0	0.0107856	0	0	0	0	0	0	0	0	0	0	0	0	0
k__Bacteria	p__Firmicutes	c__Clostridia	o__Eubacteriales	f__Lachnospiraceae	g__Anaerotaenia	NA	0	0	0	0	0	0	0	0	0	0	0	0	0	0	0	0	0.0107856	0	0	0	0	0	0	0	0	0	0	0	0	0
k__Bacteria	p__Unknown	c__Candidatus_Babeliae	o__Candidatus_Babeliales	f__Vermiphilaceae	g__Vermiphilaceae	NA	0	0	0	0	0	0	0	0	0	0	0	0	0	0	0	0	0	0.00830634	0	0	0	0	0	0	0	0	0	0	0	0
k__Bacteria	p__Proteobacteria	c__Gammaproteobacteria	o__Thiotrichales	f__Piscirickettsiaceae	g__Methylophaga	NA	0	0	0	0	0	0	0	0	0	0	0	0	0	0	0	0	0	0	0	0	0	0	0	0.00723977	0	0	0	0	0	0
k__Bacteria	p__Actinobacteria	c__Actinomycetia	o__Micrococcales	f__Microbacteriaceae	g__Humibacter	NA	0	0	0	0	0	0	0	0	0	0	0	0	0	0	0	0	0	0	0	0	0	0	0	0.00723977	0	0	0	0	0	0
k__Bacteria	p__Firmicutes	c__Limnochordia	o__Unknown	f__Unknown	g__Unknown	NA	0	0	0	0	0	0	0	0	0	0	0	0	0	0	0	0	0	0	0	0	0	0	0	0	0	0.00933742	0	0	0	0
k__Bacteria	p__Firmicutes	c__Clostridia	o__Eubacteriales	f__Eubacteriales_Family_XIII._Incertae_Sedis	g__Ihubacter	NA	0	0	0	0	0	0	0	0	0	0	0	0	0	0	0	0	0	0	0	0	0	0	0	0	0	0	0	0	0.0104269	0
k__Bacteria	p__Actinobacteria	c__Acidimicrobiia	o__Acidimicrobiales	f__Ilumatobacteraceae	g__Desertimonas	NA	0	0	0	0	0	0.00597217	0	0	0	0	0	0	0	0	0	0	0	0	0	0	0	0	0	0	0	0	0	0	0	0.0101303
k__Bacteria	p__Cyanobacteria	c__Unknown	o__Pseudanabaenales	f__Oculatellaceae	g__Oculatella	NA	0	0	0	0	0	0.00995362	0	0	0	0	0	0	0	0	0	0	0	0	0	0	0	0	0	0	0	0	0	0	0	0
k__Bacteria	p__Chloroflexi	c__Chloroflexia	o__Chloroflexales	f__Roseiflexaceae	g__Kouleothrix	NA	0	0	0	0	0	0.00995362	0	0	0	0	0	0	0	0	0	0	0	0	0	0	0	0	0	0	0	0	0	0	0	0
k__Bacteria	p__Chloroflexi	c__Chloroflexia	NA	NA	NA	NA	0	0	0	0	0	0.00995362	0	0	0	0	0	0	0	0	0	0	0	0	0	0	0	0	0	0	0	0	0	0	0	0
k__Bacteria	p__Gemmatimonadetes	c__Gemmatimonadetes	o__Gemmatimonadales	f__Gemmatimonadaceae	NA	NA	0	0	0	0	0	0	0	0.0107545	0	0	0	0	0	0	0	0	0	0	0	0	0	0	0	0	0	0	0	0	0	0
k__Bacteria	p__Bacteroidetes	c__Bacteroidia	o__Bacteroidales	f__Dysgonomonadaceae	g__Proteiniphilum	NA	0.00671209	0	0	0	0	0	0	0	0	0	0	0	0	0	0	0	0	0	0	0	0	0	0	0	0	0	0	0	0	0
k__Bacteria	p__Bacteroidetes	c__Flavobacteriia	o__Flavobacteriales	f__Weeksellaceae	g__Elizabethkingia	NA	0	0	0	0	0	0	0	0	0	0	0	0	0	0	0	0	0.0086285	0	0	0	0	0	0	0	0	0	0	0	0	0
k__Bacteria	p__Bacteroidetes	c__Bacteroidia	o__Bacteroidales	f__Rikenellaceae	g__Alistipes	NA	0	0	0	0	0	0	0	0	0	0	0	0	0	0	0	0	0	0	0	0	0	0	0.0064992	0	0	0	0	0	0	0
k__Bacteria	p__Actinobacteria	c__Thermoleophilia	NA	NA	NA	NA	0	0	0	0	0	0	0	0	0	0	0	0	0	0	0	0	0	0	0	0	0	0	0	0.00579181	0	0	0	0	0	0
k__Bacteria	p__Firmicutes	c__Negativicutes	o__Veillonellales	f__Veillonellaceae	NA	NA	0	0	0	0	0	0	0	0	0	0	0	0	0	0	0	0	0	0	0	0	0	0	0	0	0	0	0	0	0.0083415	0
k__Bacteria	p__Actinobacteria	c__Actinomycetia	o__Pseudonocardiales	f__Pseudonocardiaceae	g__Actinomycetospora	NA	0	0	0	0	0	0.00796289	0	0	0	0	0	0	0	0	0	0	0	0	0	0	0	0	0	0	0	0	0	0	0	0
k__Bacteria	p__Verrucomicrobia	c__Verrucomicrobiae	o__Verrucomicrobiales	f__Verrucomicrobiaceae	g__Phragmitibacter	NA	0	0	0	0	0	0	0	0	0	0	0	0.00282045	0	0	0	0	0	0	0	0	0	0	0	0	0	0	0	0	0	0
k__Bacteria	p__Bacteroidetes	c__Bacteroidia	o__Bacteroidales	f__Porphyromonadaceae	g__Macellibacteroides	NA	0	0	0	0	0	0	0	0	0	0	0	0	0.00588235	0	0	0	0	0	0	0	0	0	0	0	0	0	0	0	0	0
k__Bacteria	p__Actinobacteria	c__Actinomycetia	o__Propionibacteriales	f__Propionibacteriaceae	g__Mariniluteicoccus	NA	0	0	0	0	0	0	0	0	0	0	0	0	0	0	0	0.00425459	0	0	0	0	0	0	0	0	0	0	0	0	0	0
k__Bacteria	p__Proteobacteria	c__Gammaproteobacteria	o__Chromatiales	f__Thioprofundaceae	g__Thioprofundum	NA	0	0	0	0	0	0	0	0	0	0	0	0	0	0	0	0	0	0.0049838	0	0	0	0	0	0	0	0	0	0	0	0
k__Bacteria	p__Firmicutes	c__Clostridia	o__Eubacteriales	f__Christensenellaceae	g__Beduinibacterium	NA	0	0	0	0	0	0	0	0	0	0	0	0	0	0	0	0	0	0	0	0	0	0	0	0.00868772	0	0	0	0	0	0
k__Bacteria	p__Actinobacteria	c__Actinomycetia	o__Micrococcales	f__Brevibacteriaceae	g__Sediminivirga	NA	0	0	0	0	0	0	0	0	0	0	0	0	0	0	0	0	0	0	0	0	0	0	0	0.00434386	0	0	0	0	0	0
k__Bacteria	p__Bacteroidetes	c__Bacteroidia	o__Marinilabiliales	f__Prolixibacteraceae	NA	NA	0	0	0	0	0	0.00597217	0	0	0	0	0	0	0	0	0	0	0	0	0	0	0	0	0	0	0	0	0	0	0	0
k__Bacteria	p__Actinobacteria	c__Actinomycetia	o__Propionibacteriales	f__Propionibacteriaceae	g__Brooklawnia	NA	0	0	0	0	0	0	0	0	0	0.0041061	0	0	0	0	0	0	0	0	0	0	0	0	0	0	0	0	0	0	0	0
k__Bacteria	p__Firmicutes	c__Clostridia	o__Eubacteriales	f__Oscillospiraceae	g__Marseillibacter	NA	0	0	0	0	0	0	0	0	0	0	0	0	0	0	0	0	0.00431425	0	0	0	0	0	0	0	0	0	0	0	0	0
k__Bacteria	p__Bacteroidetes	c__Sphingobacteriia	o__Sphingobacteriales	f__Sphingobacteriaceae	g__Nubsella	NA	0	0	0	0	0	0	0	0	0	0	0	0	0	0	0	0	0	0	0	0	0.00382168	0	0	0	0	0	0	0	0	0
k__Bacteria	p__Firmicutes	c__Bacilli	o__Bacillales	f__Thermoactinomycetaceae	g__Laceyella	NA	0	0	0	0	0	0	0	0	0	0	0	0	0	0	0	0	0	0	0	0	0	0.00333868	0	0	0	0	0	0	0	0
k__Bacteria	p__Proteobacteria	c__Alphaproteobacteria	o__Hyphomicrobiales	f__Reyranellaceae	g__Reyranella	NA	0	0	0	0	0	0	0	0	0	0	0	0	0	0	0	0	0	0	0	0	0	0	0.0032496	0	0	0	0	0	0	0
k__Bacteria	p__Actinobacteria	c__Acidimicrobiia	NA	NA	NA	NA	0	0	0	0	0	0	0	0	0	0	0	0	0	0	0	0	0	0	0	0	0	0	0	0.00289591	0	0	0	0	0	0
