# Supplementary material for: The microwave bacteriome: biodiversity of domestic and laboratory microwave ovens
Source: Front Microbiol. 2024 Aug 8;15:1395751. doi: 10.3389/fmicb.2024.1395751 (PMC11338789; doi:10.3389/fmicb.2024.1395751)
Supplement: Supplementary file 1 [file Data_Sheet_1.zip › Supplementary file S2.xlsx]

## Sheet: Phylum
Rank1	Rank2	comparison	effect_size	stderr	pval	padj	more_abundant_in
k__Bacteria	p__Deinococcus-Thermus	Laboratory vs household microwaves	-3.85943	0.84823	9.48228e-05	0.00104789	Laboratory microwaves
k__Bacteria	p__Chloroflexi	Laboratory vs household microwaves	-3.83828	0.88738	0.000174648	0.00104789	Laboratory microwaves
k__Bacteria	p__Cyanobacteria	Laboratory vs household microwaves	-4.11099	1.07675	0.00068316	0.00273264	Laboratory microwaves
k__Bacteria	p__Acidobacteria	Laboratory vs household microwaves	-2.14226	0.67868	0.00380031	0.0114009	Laboratory microwaves
k__Bacteria	p__Cyanobacteria	Domestic vs domestic shared microwaves	4.09851	1.13304	0.00197	0.0197	Domestic shared microwaves

## Sheet: Genus
Rank1	Rank2	Rank3	Rank4	Rank5	Rank6	comparison	effect_size	stderr	pval	padj	more_abundant_in
k__Bacteria	p__Bacteroidetes	c__Flavobacteriia	o__Flavobacteriales	f__Weeksellaceae	g__Empedobacter	Laboratory vs household microwaves	6.50958	1.19861	8.55021e-06	0.000138025	Non-laboratory microwaves
k__Bacteria	p__Bacteroidetes	c__Flavobacteriia	o__Flavobacteriales	f__Weeksellaceae	g__Epilithonimonas	Laboratory vs household microwaves	4.06827	1.1544	0.00148045	0.00715596	Non-laboratory microwaves
k__Bacteria	p__Proteobacteria	c__Gammaproteobacteria	o__Alteromonadales	f__Shewanellaceae	g__Shewanella	Laboratory vs household microwaves	3.68078	1.30317	0.00862967	0.028681	Non-laboratory microwaves
k__Bacteria	p__Proteobacteria	c__Gammaproteobacteria	o__Aeromonadales	f__Aeromonadaceae	g__Aeromonas	Laboratory vs household microwaves	3.60983	0.907526	0.000446136	0.00315083	Non-laboratory microwaves
k__Bacteria	p__Proteobacteria	c__Gammaproteobacteria	o__Enterobacterales	f__Enterobacteriaceae	g__Enterobacter	Laboratory vs household microwaves	3.44148	1.05592	0.0029299	0.0122622	Non-laboratory microwaves
k__Bacteria	p__Firmicutes	c__Bacilli	o__Lactobacillales	f__Streptococcaceae	g__Lactococcus	Laboratory vs household microwaves	3.42339	1.13461	0.00538262	0.0196205	Non-laboratory microwaves
k__Bacteria	p__Proteobacteria	c__Gammaproteobacteria	o__Chromatiales	f__Chromatiaceae	g__Pararheinheimera	Laboratory vs household microwaves	3.1955	1.21986	0.0140577	0.0407313	Non-laboratory microwaves
k__Bacteria	p__Bacteroidetes	c__Sphingobacteriia	o__Sphingobacteriales	f__Sphingobacteriaceae	g__Sphingobacterium	Laboratory vs household microwaves	3.09537	1.01182	0.00484921	0.0188952	Non-laboratory microwaves
k__Bacteria	p__Proteobacteria	c__Gammaproteobacteria	o__Enterobacterales	f__Enterobacteriaceae	g__Klebsiella	Laboratory vs household microwaves	2.82906	1.06003	0.0125183	0.0400638	Non-laboratory microwaves
k__Bacteria	p__Proteobacteria	c__Epsilonproteobacteria	o__Campylobacterales	f__Arcobacteraceae	g__Aliarcobacter	Laboratory vs household microwaves	1.95261	0.678623	0.00759156	0.0268077	Non-laboratory microwaves
k__Bacteria	p__Actinobacteria	c__Actinomycetia	o__Micrococcales	f__Microbacteriaceae	NA	Laboratory vs household microwaves	-1.17168	0.453557	0.0152996	0.0432214	Laboratory microwaves
k__Bacteria	p__Firmicutes	c__Bacilli	o__Bacillales	f__Unknown	g__Gemella	Laboratory vs household microwaves	-2.00898	0.766303	0.0139888	0.0407313	Laboratory microwaves
k__Bacteria	p__Firmicutes	c__Negativicutes	o__Veillonellales	f__Veillonellaceae	g__Veillonella	Laboratory vs household microwaves	-2.26412	0.859191	0.0135521	0.0407313	Laboratory microwaves
k__Bacteria	p__Actinobacteria	c__Actinomycetia	o__Micrococcales	f__Micrococcaceae	g__Micrococcus	Laboratory vs household microwaves	-2.3697	0.761401	0.00424701	0.0171397	Laboratory microwaves
k__Bacteria	p__Proteobacteria	c__Alphaproteobacteria	o__Caulobacterales	f__Caulobacteraceae	g__Caulobacter	Laboratory vs household microwaves	-2.54848	0.667057	0.000678558	0.00403564	Laboratory microwaves
k__Bacteria	p__Proteobacteria	c__Gammaproteobacteria	o__Pasteurellales	f__Pasteurellaceae	g__Haemophilus	Laboratory vs household microwaves	-2.61369	0.747014	0.00158119	0.00715596	Laboratory microwaves
k__Bacteria	p__Deinococcus-Thermus	c__Deinococci	o__Deinococcales	f__Deinococcaceae	g__Deinococcus	Laboratory vs household microwaves	-2.70467	0.76602	0.00145495	0.00715596	Laboratory microwaves
k__Bacteria	p__Proteobacteria	c__Alphaproteobacteria	o__Sphingomonadales	f__Sphingomonadaceae	g__Sphingomonas	Laboratory vs household microwaves	-2.75066	0.905147	0.00510072	0.0192127	Laboratory microwaves
k__Bacteria	p__Proteobacteria	c__Betaproteobacteria	o__Burkholderiales	f__Unknown	g__Aquabacterium	Laboratory vs household microwaves	-2.76771	0.557563	3.06081e-05	0.000314429	Laboratory microwaves
k__Bacteria	p__Bacteroidetes	c__Cytophagia	o__Cytophagales	f__Hymenobacteraceae	g__Hymenobacter	Laboratory vs household microwaves	-2.81987	0.989595	0.00812222	0.0278125	Laboratory microwaves
k__Bacteria	p__Proteobacteria	c__Alphaproteobacteria	o__Rhodobacterales	f__Roseobacteraceae	g__Rubellimicrobium	Laboratory vs household microwaves	-2.82262	1.06088	0.0127637	0.0400638	Laboratory microwaves
k__Bacteria	p__Firmicutes	c__Bacilli	o__Bacillales	f__Bacillaceae	g__Alkalihalobacillus	Laboratory vs household microwaves	-2.91256	0.768263	0.000733632	0.00414502	Laboratory microwaves
k__Bacteria	p__Proteobacteria	c__Betaproteobacteria	o__Nitrosomonadales	f__Sterolibacteriaceae	g__Methyloversatilis	Laboratory vs household microwaves	-2.92469	0.854989	0.0019361	0.00841461	Laboratory microwaves
k__Bacteria	p__Proteobacteria	c__Alphaproteobacteria	o__Rhodospirillales	f__Acetobacteraceae	NA	Laboratory vs household microwaves	-3.05536	0.763905	0.000420596	0.00315083	Laboratory microwaves
k__Bacteria	p__Proteobacteria	c__Betaproteobacteria	o__Burkholderiales	f__Comamonadaceae	g__Delftia	Laboratory vs household microwaves	-3.17592	0.805805	0.000491728	0.00326854	Laboratory microwaves
k__Bacteria	p__Actinobacteria	c__Actinomycetia	o__Propionibacteriales	f__Propionibacteriaceae	g__Cutibacterium	Laboratory vs household microwaves	-3.18583	0.910661	0.00158318	0.00715596	Laboratory microwaves
k__Bacteria	p__Proteobacteria	c__Alphaproteobacteria	o__Sphingomonadales	f__Erythrobacteraceae	g__Altererythrobacter	Laboratory vs household microwaves	-3.18712	0.859195	0.000910603	0.00489991	Laboratory microwaves
k__Bacteria	p__Proteobacteria	c__Betaproteobacteria	o__Burkholderiales	f__Comamonadaceae	g__Acidovorax	Laboratory vs household microwaves	-3.24889	0.526013	1.13991e-06	3.22025e-05	Laboratory microwaves
k__Bacteria	p__Actinobacteria	c__Actinomycetia	o__Pseudonocardiales	f__Pseudonocardiaceae	g__Saccharomonospora	Laboratory vs household microwaves	-3.35806	0.636089	1.29314e-05	0.000182656	Laboratory microwaves
k__Bacteria	p__Actinobacteria	c__Actinomycetia	o__Micrococcales	f__Cellulomonadaceae	g__Cellulomonas	Laboratory vs household microwaves	-3.3836	0.582526	3.06757e-06	5.77726e-05	Laboratory microwaves
k__Bacteria	p__Proteobacteria	c__Betaproteobacteria	o__Burkholderiales	f__Comamonadaceae	g__Hydrogenophaga	Laboratory vs household microwaves	-3.41803	0.894417	0.000676697	0.00403564	Laboratory microwaves
k__Bacteria	p__Bacteroidetes	c__Bacteroidia	o__Bacteroidales	f__Prevotellaceae	g__Prevotella	Laboratory vs household microwaves	-3.43116	0.767735	0.000118161	0.000953725	Laboratory microwaves
k__Bacteria	p__Actinobacteria	c__Actinomycetia	o__Geodermatophilales	f__Geodermatophilaceae	g__Blastococcus	Laboratory vs household microwaves	-3.47065	0.66658	1.57656e-05	0.000197946	Laboratory microwaves
k__Bacteria	p__Firmicutes	c__Bacilli	o__Bacillales	f__Bacillaceae	g__Neobacillus	Laboratory vs household microwaves	-3.51428	0.7495	6.49203e-05	0.000611333	Laboratory microwaves
k__Bacteria	p__Firmicutes	c__Bacilli	o__Bacillales	f__Bacillaceae	NA	Laboratory vs household microwaves	-3.69117	0.819786	0.000107888	0.000937799	Laboratory microwaves
k__Bacteria	p__Firmicutes	c__Bacilli	o__Bacillales	f__Bacillaceae	g__Anaerobacillus	Laboratory vs household microwaves	-3.71647	0.62033	1.87433e-06	4.23598e-05	Laboratory microwaves
k__Bacteria	p__Proteobacteria	c__Alphaproteobacteria	o__Hyphomicrobiales	f__Phyllobacteriaceae	g__Mesorhizobium	Laboratory vs household microwaves	-4.59626	0.578863	1.19849e-08	4.5143e-07	Laboratory microwaves
k__Bacteria	p__Proteobacteria	c__Alphaproteobacteria	o__Hyphomicrobiales	f__Nitrobacteraceae	NA	Laboratory vs household microwaves	-5.60553	0.623101	9.42331e-10	5.32417e-08	Laboratory microwaves
k__Bacteria	p__Cyanobacteria	c__Unknown	NA	NA	NA	Laboratory vs household microwaves	-5.93204	1.15373	1.88299e-05	0.000212778	Laboratory microwaves
k__Bacteria	p__Proteobacteria	c__Betaproteobacteria	o__Burkholderiales	f__Burkholderiaceae	g__Ralstonia	Laboratory vs household microwaves	-7.04769	0.553453	3.62483e-13	4.09606e-11	Laboratory microwaves
k__Bacteria	p__Actinobacteria	c__Actinomycetia	o__Corynebacteriales	f__Lawsonellaceae	g__Lawsonella	Domestic vs domestic shared microwaves	4.88735	1.2182	0.000817791	0.0417073	Domestic shared microwaves
k__Bacteria	p__Proteobacteria	c__Betaproteobacteria	o__Nitrosomonadales	f__Sterolibacteriaceae	g__Methyloversatilis	Domestic vs domestic shared microwaves	3.12661	0.746207	0.000550311	0.0417073	Domestic shared microwaves
